# Supplementary material for: Glabridin
Source: Acta Crystallogr Sect E Struct Rep Online. 2012 Nov 30;68(Pt 12):o3501. doi: 10.1107/S1600536812048647 (PMC3589072; doi:10.1107/S1600536812048647)
Supplement: Supplementary file 1 [file e-68-o3501-sup1.cif]

##############################################################################
#                                                                            #
# This CIF contains the data in a paper accepted for publication in          #
# Acta Crystallographica Section E. It conforms to the requirements of       #
# Notes for Authors for Acta Crystallographica Section E, and has been       #
# peer reviewed under the auspices of the IUCr Commission on Journals.       #
#                                                                            #
# Full details of the Crystallographic Information File format               #
# are given in the paper "The Crystallographic Information File (CIF):       #
# a New Standard Archive File for Crystallography" by S. R. Hall, F. H.      #
# Allen and I. D. Brown [Acta Cryst. (1991), A47, 655-685].                  #
#                                                                            #
# The current version of the core CIF dictionary is obtainable from          #
# ftp://ftp.iucr.org/pub/cif_core.dic.                                       #
#                                                                            #
# Software is freely available for graphical display of the structure(s)     #
# in this CIF. For information consult the CIF software page                 #
# http://www.iucr.org/resources/cif/software.                                #
#                                                                            #
# This file may be used for bona fide research purposes within the           #
# scientific community so long as proper attribution is given to the journal # 
# article from which it was obtained.                                        #
#                                                                            #
##############################################################################
data_I
_audit_creation_method     SHELXL-97
_chemical_name_systematic
;
4-[(3<i>R</i>)-8,8-dimethyl-3,4-dihydro-2<i>H</i>-pyrano[2,3-<i>f</i>]chromen-
3-yl]benzene-1,3-diol
;
_chemical_name_common     ?
_chemical_formula_moiety     'C20 H20 O4'
_chemical_formula_sum     'C20 H20 O4'
_chemical_formula_iupac     'C20 H20 O4'
_chemical_formula_weight     324.36
_chemical_melting_point     ?
_symmetry_cell_setting     orthorhombic
_symmetry_space_group_name_H-M     'P 21 21 21'
_symmetry_space_group_name_Hall     'P 2ac 2ab'
loop_
    _symmetry_equiv_pos_as_xyz
    'x, y, z'
    '-x+1/2, -y, z+1/2'
    '-x, y+1/2, -z+1/2'
    'x+1/2, -y+1/2, -z'
_cell_length_a     6.4301(4)
_cell_length_b     12.0307(7)
_cell_length_c     21.0690(13)
_cell_angle_alpha     90.00
_cell_angle_beta     90.00
_cell_angle_gamma     90.00
_cell_volume     1629.87(17)
_cell_formula_units_Z     4
_cell_measurement_reflns_used     2104
_cell_measurement_theta_min     3.31
_cell_measurement_theta_max     21.04
_cell_measurement_temperature     293(2)
_exptl_crystal_description     block
_exptl_crystal_colour     colourless
_exptl_crystal_size_max     0.223
_exptl_crystal_size_mid     0.144
_exptl_crystal_size_min     0.07
_exptl_crystal_density_diffrn     1.322
_exptl_crystal_density_meas     ?
_exptl_crystal_density_method     'not measured'
_exptl_crystal_F_000     688
_exptl_absorpt_coefficient_mu     0.091
_exptl_absorpt_correction_type     multi-scan
_exptl_absorpt_process_details     '(SADABS; Bruker, 2003)'
_exptl_absorpt_correction_T_min     0.984
_exptl_absorpt_correction_T_max     0.994
_exptl_special_details     ?
_diffrn_ambient_temperature     293(2)
_diffrn_radiation_type     MoK\a
_diffrn_radiation_wavelength     0.71073
_diffrn_radiation_source     'fine-focus sealed tube'
_diffrn_radiation_monochromator     graphite
_diffrn_measurement_device_type     'Bruker APEX CCD'
_diffrn_measurement_method     'Frames, each covering 0.3 \% in \w'
_diffrn_detector_area_resol_mean     ?
_diffrn_reflns_number     15459
_diffrn_reflns_av_R_equivalents     0.0445
_diffrn_reflns_av_sigmaI/netI     0.0319
_diffrn_reflns_theta_min     1.93
_diffrn_reflns_theta_max     25.00
_diffrn_reflns_theta_full     25.00
_diffrn_measured_fraction_theta_max     1.000
_diffrn_measured_fraction_theta_full     1.000
_diffrn_reflns_limit_h_min     -7
_diffrn_reflns_limit_h_max     7
_diffrn_reflns_limit_k_min     -14
_diffrn_reflns_limit_k_max     14
_diffrn_reflns_limit_l_min     -25
_diffrn_reflns_limit_l_max     25
_diffrn_standards_number     0
_diffrn_standards_interval_count     .
_diffrn_standards_interval_time     ?
_diffrn_standards_decay_%     0
_refine_special_details
;
Refinement of <i>F</i>^2^ against all reflections. The weighted <i>R</i>-factor
<i>wR</i> and goodness of fit <i>S</i> are based on <i>F</i>^2^, conventional
<i>R</i>-factors <i>R</i> are based on <i>F</i>, with <i>F</i> set to zero for
negative <i>F</i>^2^. The threshold expression of <i>F</i>^2^ >
2<i>\s</i>(<i>F</i>^2^) is used only for calculating <i>R</i>-factors(gt)
<i>etc</i>. and is not relevant to the choice of reflections for refinement.
<i>R</i>-factors based on <i>F</i>^2^ are statistically about twice as large
as those based on <i>F</i>, and <i>R</i>- factors based on all data will be
even larger.
;
_reflns_number_total     2866
_reflns_number_gt     2551
_reflns_threshold_expression     I>2\s(I)
_refine_ls_structure_factor_coef     Fsqd
_refine_ls_matrix_type     full
_refine_ls_R_factor_all     0.0552
_refine_ls_R_factor_gt     0.0464
_refine_ls_wR_factor_gt     0.0911
_refine_ls_wR_factor_ref     0.0946
_refine_ls_goodness_of_fit_ref     1.157
_refine_ls_restrained_S_all     1.157
_refine_ls_number_reflns     2866
_refine_ls_number_parameters     225
_refine_ls_number_restraints     2
_refine_ls_hydrogen_treatment     mixed
_refine_ls_weighting_scheme     calc
_refine_ls_weighting_details
         'calc w=1/[\s^2^(Fo^2^)+(0.0365P)^2^+0.2296P] where P=(Fo^2^+2Fc^2^)/3'
_atom_sites_solution_hydrogens     geom
_atom_sites_solution_primary     direct
_atom_sites_solution_secondary     difmap
_refine_ls_shift/su_max     0.000
_refine_ls_shift/su_mean     0.000
_refine_diff_density_max     0.152
_refine_diff_density_min     -0.166
_refine_ls_extinction_method     none
_refine_ls_extinction_coef     ?
loop_
    _atom_type_symbol
    _atom_type_description
    _atom_type_scat_dispersion_real
    _atom_type_scat_dispersion_imag
    _atom_type_scat_source
    'C' 'C' 0.0033 0.0016
                         'International Tables Vol C Tables 4.2.6.8 and 6.1.1.4'
    'H' 'H' 0.0000 0.0000
                         'International Tables Vol C Tables 4.2.6.8 and 6.1.1.4'
    'O' 'O' 0.0106 0.0060
                         'International Tables Vol C Tables 4.2.6.8 and 6.1.1.4'
_computing_data_collection     'SMART (Bruker, 1998)'
_computing_cell_refinement     'SAINT (Bruker, 2003)'
_computing_data_reduction     'SAINT (Bruker, 2003)'
_computing_structure_solution     'SHELXS97 (Sheldrick, 2008)'
_computing_structure_refinement     'SHELXL97 (Sheldrick, 2008)'
_computing_molecular_graphics     '<i>Mercury</i> (Macrae <i>et al.</i>, 2008)'
_computing_publication_material
                         'SHELXTL (Sheldrick, 2008) and publCIF (Westrip, 2010)'
loop_
    _atom_site_type_symbol
    _atom_site_label
    _atom_site_fract_x
    _atom_site_fract_y
    _atom_site_fract_z
    _atom_site_U_iso_or_equiv
    _atom_site_adp_type
    _atom_site_calc_flag
    _atom_site_refinement_flags
    _atom_site_occupancy
    _atom_site_symmetry_multiplicity
    _atom_site_disorder_assembly
    _atom_site_disorder_group
    O O1 0.7767(3) 0.66156(13) 0.23880(7) 0.0443(4) Uani d . 1 1 . .
    O O2 1.0695(3) 0.80853(13) 0.05050(7) 0.0477(5) Uani d . 1 1 . .
    C C1 0.9085(4) 0.56254(19) 0.23598(11) 0.0417(6) Uani d . 1 1 . .
    C C2 1.1009(4) 0.5878(2) 0.19907(11) 0.0458(6) Uani d . 1 1 . .
    H H2 1.2221 0.5486 0.2080 0.055 Uiso calc R 1 1 . .
    C C3 1.1042(4) 0.6644(2) 0.15409(11) 0.0424(6) Uani d . 1 1 . .
    H H3 1.2243 0.6754 0.1303 0.051 Uiso calc R 1 1 . .
    C C4 0.9211(4) 0.73112(18) 0.14167(10) 0.0326(5) Uani d . 1 1 . .
    C C5 0.7586(4) 0.72632(18) 0.18500(10) 0.0370(6) Uani d . 1 1 . .
    C C6 0.5850(4) 0.7914(2) 0.17877(12) 0.0479(6) Uani d . 1 1 . .
    H H6 0.4783 0.7876 0.2085 0.057 Uiso calc R 1 1 . .
    C C7 0.5712(4) 0.8631(2) 0.12745(12) 0.0466(6) Uani d . 1 1 . .
    H H7 0.4530 0.9070 0.1230 0.056 Uiso calc R 1 1 . .
    C C8 0.7277(4) 0.87146(18) 0.08254(11) 0.0366(5) Uani d . 1 1 . .
    C C9 0.9013(4) 0.80460(18) 0.09051(10) 0.0340(5) Uani d . 1 1 . .
    C C10 1.0643(4) 0.88701(19) -0.00121(10) 0.0431(6) Uani d . 1 1 . .
    H H10A 1.0019 0.8517 -0.0380 0.052 Uiso calc R 1 1 . .
    H H10B 1.2055 0.9076 -0.0123 0.052 Uiso calc R 1 1 . .
    C C11 0.9426(4) 0.99118(18) 0.01485(10) 0.0357(5) Uani d . 1 1 . .
    H H11 1.0017 1.0217 0.0540 0.043 Uiso calc R 1 1 . .
    C C12 0.7201(4) 0.95505(19) 0.02970(12) 0.0435(6) Uani d . 1 1 . .
    H H12A 0.6376 1.0188 0.0424 0.052 Uiso calc R 1 1 . .
    H H12B 0.6567 0.9223 -0.0076 0.052 Uiso calc R 1 1 . .
    C C13 0.9633(4) 1.07917(18) -0.03561(10) 0.0353(5) Uani d . 1 1 . .
    C C14 1.1391(4) 1.14759(18) -0.03656(10) 0.0364(6) Uani d . 1 1 . .
    C C15 1.1636(4) 1.23098(19) -0.08114(11) 0.0378(5) Uani d . 1 1 . .
    H H15 1.2811 1.2760 -0.0802 0.045 Uiso calc R 1 1 . .
    C C16 1.0135(4) 1.24727(18) -0.12703(10) 0.0372(6) Uani d . 1 1 . .
    C C17 0.8386(4) 1.1812(2) -0.12775(11) 0.0449(6) Uani d . 1 1 . .
    H H17 0.7366 1.1918 -0.1585 0.054 Uiso calc R 1 1 . .
    C C18 0.8159(4) 1.09882(19) -0.08240(11) 0.0425(6) Uani d . 1 1 . .
    H H18 0.6970 1.0549 -0.0833 0.051 Uiso calc R 1 1 . .
    C C19 0.9574(5) 0.5352(3) 0.30460(12) 0.0639(8) Uani d . 1 1 . .
    H H19A 1.0368 0.5946 0.3230 0.096 Uiso calc R 1 1 . .
    H H19B 1.0363 0.4675 0.3065 0.096 Uiso calc R 1 1 . .
    H H19C 0.8300 0.5261 0.3278 0.096 Uiso calc R 1 1 . .
    C C20 0.7812(6) 0.4713(2) 0.20419(15) 0.0721(9) Uani d . 1 1 . .
    H H20A 0.6555 0.4593 0.2278 0.108 Uiso calc R 1 1 . .
    H H20B 0.8608 0.4038 0.2031 0.108 Uiso calc R 1 1 . .
    H H20C 0.7472 0.4934 0.1617 0.108 Uiso calc R 1 1 . .
    O O3 1.2858(3) 1.12753(14) 0.00917(9) 0.0536(5) Uani d D 1 1 . .
    H H3A 1.362(4) 1.1797(18) 0.0133(14) 0.064 Uiso d D 1 1 . .
    O O4 1.0477(3) 1.33015(16) -0.16975(8) 0.0551(5) Uani d D 1 1 . .
    H H4A 0.957(4) 1.334(2) -0.1969(11) 0.066 Uiso d D 1 1 . .
loop_
    _atom_site_aniso_label
    _atom_site_aniso_U_11
    _atom_site_aniso_U_22
    _atom_site_aniso_U_33
    _atom_site_aniso_U_12
    _atom_site_aniso_U_13
    _atom_site_aniso_U_23
    O1 0.0529(11) 0.0443(9) 0.0356(9) 0.0025(8) 0.0083(8) 0.0037(8)
    O2 0.0485(11) 0.0493(10) 0.0452(9) 0.0166(9) 0.0169(9) 0.0160(8)
    C1 0.0460(15) 0.0360(13) 0.0431(13) -0.0006(11) 0.0002(13) 0.0026(11)
    C2 0.0429(16) 0.0503(15) 0.0443(14) 0.0106(13) 0.0013(12) 0.0064(12)
    C3 0.0391(14) 0.0493(14) 0.0389(13) 0.0042(12) 0.0071(12) 0.0038(12)
    C4 0.0349(12) 0.0318(11) 0.0312(11) -0.0027(10) 0.0009(11) -0.0031(10)
    C5 0.0418(14) 0.0341(12) 0.0351(12) -0.0048(11) 0.0001(11) -0.0035(10)
    C6 0.0435(15) 0.0524(15) 0.0479(14) 0.0039(13) 0.0142(13) 0.0032(12)
    C7 0.0337(14) 0.0463(14) 0.0598(15) 0.0073(12) 0.0054(13) 0.0070(13)
    C8 0.0328(13) 0.0336(12) 0.0433(13) -0.0014(11) -0.0025(12) -0.0027(11)
    C9 0.0347(13) 0.0339(11) 0.0335(12) -0.0036(10) 0.0048(11) -0.0061(10)
    C10 0.0521(15) 0.0446(13) 0.0326(12) 0.0064(12) 0.0058(12) 0.0053(11)
    C11 0.0381(13) 0.0372(12) 0.0319(12) 0.0005(11) -0.0050(11) -0.0018(10)
    C12 0.0403(15) 0.0419(13) 0.0482(14) 0.0067(12) -0.0014(12) 0.0038(12)
    C13 0.0405(14) 0.0350(12) 0.0304(12) 0.0018(11) -0.0035(11) -0.0038(10)
    C14 0.0383(14) 0.0353(12) 0.0355(12) 0.0014(11) -0.0093(11) -0.0044(11)
    C15 0.0370(14) 0.0352(12) 0.0413(12) -0.0063(11) -0.0006(11) -0.0031(11)
    C16 0.0463(15) 0.0352(12) 0.0302(12) 0.0006(12) -0.0021(11) -0.0016(10)
    C17 0.0506(16) 0.0469(14) 0.0372(13) -0.0027(13) -0.0152(12) 0.0017(12)
    C18 0.0447(15) 0.0426(13) 0.0402(13) -0.0106(12) -0.0083(13) 0.0005(12)
    C19 0.067(2) 0.076(2) 0.0484(16) 0.0029(18) 0.0022(16) 0.0185(15)
    C20 0.086(2) 0.0478(16) 0.082(2) -0.0106(18) -0.008(2) -0.0059(16)
    O3 0.0471(11) 0.0522(11) 0.0616(11) -0.0086(9) -0.0261(10) 0.0097(10)
    O4 0.0654(13) 0.0539(11) 0.0462(10) -0.0134(11) -0.0119(9) 0.0168(9)
_geom_special_details
;
All e.s.d.'s (except the e.s.d. in the dihedral angle between two l.s. planes)
are estimated using the full covariance matrix. The cell e.s.d.'s are taken
into account individually in the estimation of e.s.d.'s in distances, angles
and torsion angles; correlations between e.s.d.'s in cell parameters are only
used when they are defined by crystal symmetry. An approximate (isotropic)
treatment of cell e.s.d.'s is used for estimating e.s.d.'s involving l.s.
planes.
;
loop_
    _geom_bond_atom_site_label_1
    _geom_bond_atom_site_label_2
    _geom_bond_site_symmetry_2
    _geom_bond_distance
    _geom_bond_publ_flag
    O1 C5 . 1.380(3) ?
    O1 C1 . 1.463(3) ?
    O2 C9 . 1.372(3) ?
    O2 C10 . 1.442(2) ?
    C1 C2 . 1.493(4) ?
    C1 C19 . 1.516(3) ?
    C1 C20 . 1.524(4) ?
    C2 C3 . 1.321(3) ?
    C2 H2 . 0.9300 ?
    C3 C4 . 1.449(3) ?
    C3 H3 . 0.9300 ?
    C4 C5 . 1.389(3) ?
    C4 C9 . 1.400(3) ?
    C5 C6 . 1.370(3) ?
    C6 C7 . 1.386(3) ?
    C6 H6 . 0.9300 ?
    C7 C8 . 1.385(3) ?
    C7 H7 . 0.9300 ?
    C8 C9 . 1.386(3) ?
    C8 C12 . 1.501(3) ?
    C10 C11 . 1.516(3) ?
    C10 H10A . 0.9700 ?
    C10 H10B . 0.9700 ?
    C11 C13 . 1.506(3) ?
    C11 C12 . 1.528(3) ?
    C11 H11 . 0.9800 ?
    C12 H12A . 0.9700 ?
    C12 H12B . 0.9700 ?
    C13 C18 . 1.388(3) ?
    C13 C14 . 1.398(3) ?
    C14 O3 . 1.369(3) ?
    C14 C15 . 1.383(3) ?
    C15 C16 . 1.380(3) ?
    C15 H15 . 0.9300 ?
    C16 O4 . 1.361(3) ?
    C16 C17 . 1.377(3) ?
    C17 C18 . 1.384(3) ?
    C17 H17 . 0.9300 ?
    C18 H18 . 0.9300 ?
    C19 H19A . 0.9600 ?
    C19 H19B . 0.9600 ?
    C19 H19C . 0.9600 ?
    C20 H20A . 0.9600 ?
    C20 H20B . 0.9600 ?
    C20 H20C . 0.9600 ?
    O3 H3A . 0.802(17) ?
    O4 H4A . 0.820(17) ?
loop_
    _geom_angle_atom_site_label_1
    _geom_angle_atom_site_label_2
    _geom_angle_atom_site_label_3
    _geom_angle_site_symmetry_1
    _geom_angle_site_symmetry_3
    _geom_angle
    _geom_angle_publ_flag
    C5 O1 C1 . . 118.37(17) ?
    C9 O2 C10 . . 117.92(18) ?
    O1 C1 C2 . . 109.58(18) ?
    O1 C1 C19 . . 105.0(2) ?
    C2 C1 C19 . . 111.7(2) ?
    O1 C1 C20 . . 107.1(2) ?
    C2 C1 C20 . . 111.3(2) ?
    C19 C1 C20 . . 112.0(2) ?
    C3 C2 C1 . . 121.9(2) ?
    C3 C2 H2 . . 119.0 ?
    C1 C2 H2 . . 119.0 ?
    C2 C3 C4 . . 120.2(2) ?
    C2 C3 H3 . . 119.9 ?
    C4 C3 H3 . . 119.9 ?
    C5 C4 C9 . . 117.7(2) ?
    C5 C4 C3 . . 118.02(19) ?
    C9 C4 C3 . . 124.2(2) ?
    C6 C5 O1 . . 118.1(2) ?
    C6 C5 C4 . . 121.8(2) ?
    O1 C5 C4 . . 120.0(2) ?
    C5 C6 C7 . . 118.9(2) ?
    C5 C6 H6 . . 120.6 ?
    C7 C6 H6 . . 120.6 ?
    C8 C7 C6 . . 122.1(2) ?
    C8 C7 H7 . . 118.9 ?
    C6 C7 H7 . . 118.9 ?
    C7 C8 C9 . . 117.4(2) ?
    C7 C8 C12 . . 122.1(2) ?
    C9 C8 C12 . . 120.3(2) ?
    O2 C9 C8 . . 122.7(2) ?
    O2 C9 C4 . . 115.1(2) ?
    C8 C9 C4 . . 122.2(2) ?
    O2 C10 C11 . . 112.64(17) ?
    O2 C10 H10A . . 109.1 ?
    C11 C10 H10A . . 109.1 ?
    O2 C10 H10B . . 109.1 ?
    C11 C10 H10B . . 109.1 ?
    H10A C10 H10B . . 107.8 ?
    C13 C11 C10 . . 112.19(18) ?
    C13 C11 C12 . . 115.3(2) ?
    C10 C11 C12 . . 107.10(19) ?
    C13 C11 H11 . . 107.3 ?
    C10 C11 H11 . . 107.3 ?
    C12 C11 H11 . . 107.3 ?
    C8 C12 C11 . . 108.17(19) ?
    C8 C12 H12A . . 110.1 ?
    C11 C12 H12A . . 110.1 ?
    C8 C12 H12B . . 110.1 ?
    C11 C12 H12B . . 110.1 ?
    H12A C12 H12B . . 108.4 ?
    C18 C13 C14 . . 116.2(2) ?
    C18 C13 C11 . . 124.1(2) ?
    C14 C13 C11 . . 119.7(2) ?
    O3 C14 C15 . . 121.8(2) ?
    O3 C14 C13 . . 116.3(2) ?
    C15 C14 C13 . . 121.9(2) ?
    C16 C15 C14 . . 119.9(2) ?
    C16 C15 H15 . . 120.0 ?
    C14 C15 H15 . . 120.0 ?
    O4 C16 C17 . . 123.2(2) ?
    O4 C16 C15 . . 117.0(2) ?
    C17 C16 C15 . . 119.8(2) ?
    C16 C17 C18 . . 119.5(2) ?
    C16 C17 H17 . . 120.3 ?
    C18 C17 H17 . . 120.3 ?
    C17 C18 C13 . . 122.7(2) ?
    C17 C18 H18 . . 118.7 ?
    C13 C18 H18 . . 118.7 ?
    C1 C19 H19A . . 109.5 ?
    C1 C19 H19B . . 109.5 ?
    H19A C19 H19B . . 109.5 ?
    C1 C19 H19C . . 109.5 ?
    H19A C19 H19C . . 109.5 ?
    H19B C19 H19C . . 109.5 ?
    C1 C20 H20A . . 109.5 ?
    C1 C20 H20B . . 109.5 ?
    H20A C20 H20B . . 109.5 ?
    C1 C20 H20C . . 109.5 ?
    H20A C20 H20C . . 109.5 ?
    H20B C20 H20C . . 109.5 ?
    C14 O3 H3A . . 111(2) ?
    C16 O4 H4A . . 113(2) ?
loop_
    _geom_torsion_atom_site_label_1
    _geom_torsion_atom_site_label_2
    _geom_torsion_atom_site_label_3
    _geom_torsion_atom_site_label_4
    _geom_torsion_site_symmetry_1
    _geom_torsion_site_symmetry_2
    _geom_torsion_site_symmetry_3
    _geom_torsion_site_symmetry_4
    _geom_torsion
    _geom_torsion_publ_flag
    C5 O1 C1 C2 . . . . 40.3(3) ?
    C5 O1 C1 C19 . . . . 160.4(2) ?
    C5 O1 C1 C20 . . . . -80.5(3) ?
    O1 C1 C2 C3 . . . . -28.0(3) ?
    C19 C1 C2 C3 . . . . -143.8(3) ?
    C20 C1 C2 C3 . . . . 90.2(3) ?
    C1 C2 C3 C4 . . . . 3.5(4) ?
    C2 C3 C4 C5 . . . . 11.3(3) ?
    C2 C3 C4 C9 . . . . -172.2(2) ?
    C1 O1 C5 C6 . . . . 156.1(2) ?
    C1 O1 C5 C4 . . . . -29.1(3) ?
    C9 C4 C5 C6 . . . . -0.6(3) ?
    C3 C4 C5 C6 . . . . 176.2(2) ?
    C9 C4 C5 O1 . . . . -175.14(19) ?
    C3 C4 C5 O1 . . . . 1.7(3) ?
    O1 C5 C6 C7 . . . . 175.3(2) ?
    C4 C5 C6 C7 . . . . 0.6(4) ?
    C5 C6 C7 C8 . . . . -0.4(4) ?
    C6 C7 C8 C9 . . . . 0.2(4) ?
    C6 C7 C8 C12 . . . . -175.3(2) ?
    C10 O2 C9 C8 . . . . 0.9(3) ?
    C10 O2 C9 C4 . . . . -176.63(19) ?
    C7 C8 C9 O2 . . . . -177.5(2) ?
    C12 C8 C9 O2 . . . . -1.9(3) ?
    C7 C8 C9 C4 . . . . -0.2(3) ?
    C12 C8 C9 C4 . . . . 175.5(2) ?
    C5 C4 C9 O2 . . . . 177.88(19) ?
    C3 C4 C9 O2 . . . . 1.3(3) ?
    C5 C4 C9 C8 . . . . 0.3(3) ?
    C3 C4 C9 C8 . . . . -176.3(2) ?
    C9 O2 C10 C11 . . . . 31.4(3) ?
    O2 C10 C11 C13 . . . . 171.8(2) ?
    O2 C10 C11 C12 . . . . -60.7(3) ?
    C7 C8 C12 C11 . . . . 147.1(2) ?
    C9 C8 C12 C11 . . . . -28.3(3) ?
    C13 C11 C12 C8 . . . . -177.54(18) ?
    C10 C11 C12 C8 . . . . 56.8(2) ?
    C10 C11 C13 C18 . . . . 99.2(3) ?
    C12 C11 C13 C18 . . . . -23.7(3) ?
    C10 C11 C13 C14 . . . . -81.4(3) ?
    C12 C11 C13 C14 . . . . 155.7(2) ?
    C18 C13 C14 O3 . . . . -179.3(2) ?
    C11 C13 C14 O3 . . . . 1.2(3) ?
    C18 C13 C14 C15 . . . . 0.7(3) ?
    C11 C13 C14 C15 . . . . -178.7(2) ?
    O3 C14 C15 C16 . . . . 179.0(2) ?
    C13 C14 C15 C16 . . . . -1.1(3) ?
    C14 C15 C16 O4 . . . . -179.5(2) ?
    C14 C15 C16 C17 . . . . 0.8(3) ?
    O4 C16 C17 C18 . . . . -179.9(2) ?
    C15 C16 C17 C18 . . . . -0.2(3) ?
    C16 C17 C18 C13 . . . . -0.2(4) ?
    C14 C13 C18 C17 . . . . -0.1(3) ?
    C11 C13 C18 C17 . . . . 179.3(2) ?
loop_
    _geom_hbond_atom_site_label_D
    _geom_hbond_atom_site_label_H
    _geom_hbond_atom_site_label_A
    _geom_hbond_site_symmetry_A
    _geom_hbond_distance_DH
    _geom_hbond_distance_HA
    _geom_hbond_distance_DA
    _geom_hbond_angle_DHA
    O4 H4A O1 2_674 0.82(2) 2.02(2) 2.841(3) 177(3)
    O3 H3A Cg4 3_575 0.80(2) 2.51(2) 3.213(2) 148(3)
_iucr_refine_instructions_details
;
TITL glamt-p212121 in P2(1)2(1)2(1)
CELL 0.71073 6.4301 12.0307 21.069 90 90 90
ZERR 4 0.0004 0.0007 0.0013 0 0 0
LATT -1
SYMM 0.5-X,-Y,0.5+Z
SYMM -X,0.5+Y,0.5-Z
SYMM 0.5+X,0.5-Y,-Z
SFAC C  H  O
UNIT 80 80 16
OMIT  -3.00  50.00
L.S. 10
ACTA
BOND $H
FMAP 2
PLAN 5
HTAB O4 O1_$1
EQIV $1 -x+3/2, -y+2, z-1/2
HTAB
DFIX 0.82 O4 H4A
DFIX 0.82 O3 H3A
CONF
TEMP 20
WGHT    0.036500    0.229600
FVAR       0.66328
O1    3    0.776732    0.661564    0.238801    11.00000    0.05290    0.04431 =
         0.03559    0.00367    0.00832    0.00245
O2    3    1.069535    0.808531    0.050496    11.00000    0.04853    0.04929 =
         0.04522    0.01597    0.01686    0.01665
C1    1    0.908472    0.562541    0.235976    11.00000    0.04599    0.03604 =
         0.04315    0.00257    0.00017   -0.00058
C2    1    1.100924    0.587847    0.199070    11.00000    0.04290    0.05031 =
         0.04427    0.00644    0.00132    0.01062
AFIX  43
H2    2    1.222062    0.548615    0.207998    11.00000   -1.20000
AFIX   0
C3    1    1.104167    0.664364    0.154089    11.00000    0.03910    0.04928 =
         0.03889    0.00378    0.00711    0.00422
AFIX  43
H3    2    1.224303    0.675401    0.130332    11.00000   -1.20000
AFIX   0
C4    1    0.921079    0.731119    0.141674    11.00000    0.03486    0.03183 =
         0.03116   -0.00310    0.00091   -0.00273
C5    1    0.758578    0.726324    0.184997    11.00000    0.04175    0.03409 =
         0.03512   -0.00351    0.00006   -0.00481
C6    1    0.585028    0.791421    0.178767    11.00000    0.04346    0.05237 =
         0.04787    0.00316    0.01417    0.00390
AFIX  43
H6    2    0.478289    0.787591    0.208472    11.00000   -1.20000
AFIX   0
C7    1    0.571179    0.863084    0.127451    11.00000    0.03367    0.04630 =
         0.05977    0.00701    0.00543    0.00727
AFIX  43
H7    2    0.452991    0.906961    0.123022    11.00000   -1.20000
AFIX   0
C8    1    0.727714    0.871464    0.082545    11.00000    0.03281    0.03365 =
         0.04333   -0.00269   -0.00255   -0.00144
C9    1    0.901349    0.804602    0.090507    11.00000    0.03467    0.03387 =
         0.03353   -0.00606    0.00481   -0.00364
C10   1    1.064266    0.887014   -0.001208    11.00000    0.05213    0.04461 =
         0.03260    0.00526    0.00578    0.00641
AFIX  23
H10A  2    1.001942    0.851743   -0.037981    11.00000   -1.20000
H10B  2    1.205550    0.907551   -0.012292    11.00000   -1.20000
AFIX   0
C11   1    0.942569    0.991181    0.014847    11.00000    0.03808    0.03719 =
         0.03192   -0.00180   -0.00496    0.00051
AFIX  13
H11   2    1.001683    1.021664    0.054027    11.00000   -1.20000
AFIX   0
C12   1    0.720052    0.955049    0.029703    11.00000    0.04025    0.04192 =
         0.04821    0.00383   -0.00145    0.00674
AFIX  23
H12A  2    0.637646    1.018814    0.042406    11.00000   -1.20000
H12B  2    0.656650    0.922269   -0.007645    11.00000   -1.20000
AFIX   0
C13   1    0.963343    1.079166   -0.035613    11.00000    0.04045    0.03503 =
         0.03041   -0.00377   -0.00353    0.00181
C14   1    1.139132    1.147585   -0.036557    11.00000    0.03827    0.03535 =
         0.03552   -0.00438   -0.00931    0.00141
C15   1    1.163578    1.230981   -0.081143    11.00000    0.03699    0.03525 =
         0.04127   -0.00305   -0.00055   -0.00633
AFIX  43
H15   2    1.281070    1.276030   -0.080196    11.00000   -1.20000
AFIX   0
C16   1    1.013468    1.247272   -0.127030    11.00000    0.04630    0.03520 =
         0.03022   -0.00165   -0.00206    0.00057
C17   1    0.838612    1.181164   -0.127755    11.00000    0.05062    0.04687 =
         0.03722    0.00170   -0.01519   -0.00274
AFIX  43
H17   2    0.736638    1.191767   -0.158466    11.00000   -1.20000
AFIX   0
C18   1    0.815895    1.098820   -0.082404    11.00000    0.04471    0.04257 =
         0.04017    0.00053   -0.00832   -0.01055
AFIX  43
H18   2    0.696967    1.054857   -0.083319    11.00000   -1.20000
AFIX   0
C19   1    0.957382    0.535178    0.304597    11.00000    0.06725    0.07594 =
         0.04837    0.01853    0.00218    0.00288
AFIX 137
H19A  2    1.036782    0.594597    0.322974    11.00000   -1.50000
H19B  2    1.036329    0.467532    0.306484    11.00000   -1.50000
H19C  2    0.830012    0.526075    0.327792    11.00000   -1.50000
AFIX   0
C20   1    0.781214    0.471335    0.204188    11.00000    0.08605    0.04780 =
         0.08248   -0.00586   -0.00762   -0.01060
AFIX 137
H20A  2    0.655517    0.459267    0.227789    11.00000   -1.50000
H20B  2    0.860795    0.403847    0.203092    11.00000   -1.50000
H20C  2    0.747160    0.493432    0.161656    11.00000   -1.50000
AFIX   0
O3    3    1.285764    1.127526    0.009172    11.00000    0.04712    0.05218 =
         0.06160    0.00966   -0.02608   -0.00856
H3A   2    1.362241    1.179663    0.013253    11.00000   -1.20000
O4    3    1.047697    1.330152   -0.169748    11.00000    0.06540    0.05386 =
         0.04617    0.01677   -0.01193   -0.01337
H4A   2    0.956590    1.334247   -0.196852    11.00000   -1.20000
HKLF 4
REM  glamt-p212121 in P2(1)2(1)2(1)
REM R1 =  0.0464 for   2551 Fo > 4sig(Fo)  and  0.0552 for all   2866 data
REM    225 parameters refined using      2 restraints
END
;
data_global
_journal_date_recd_electronic     2012-11-11
_journal_date_accepted     2012-11-27
_journal_name_full     'Acta Crystallographica, Section E'
_journal_year     2012
_journal_volume     68
_journal_issue     12
_journal_page_first     o3501
_journal_page_last     o3501
_journal_paper_category     QO
_journal_paper_doi     10.1107/S1600536812048647
_journal_coeditor_code     HB6989
_publ_contact_author_name     'Vimon Tantishaiyakul'
_publ_contact_author_address
;
Department of Pharmaceutical Chemistry,
Faculty of Pharmaceutical Sciences,
Prince of Songkla University and
Nanotec-PSU Center of Excellence for Drug
Delivery System, Hat-Yai
Songkhla 90112
Thailand
;
_publ_contact_author_email     'vimon.t@psu.ac.th'
_publ_contact_author_fax     '+66(0)74428239'
_publ_contact_author_phone     '+66(0)74288864'
_publ_section_title
;
Glabridin
;
loop_
    _publ_author_name
    _publ_author_footnote
    _publ_author_address
    'Tantishaiyakul, Vimon' .
;
Department of Pharmaceutical Chemistry,
Faculty of Pharmaceutical Sciences,
Prince of Songkla University and Nanotec-PSU Center of Excellence for Drug
Delivery Systems, Hat-Yai
Songkhla 90112
Thailand
;
    'Suknuntha, Krit' .
;
Department of Pharmaceutical Chemistry,
Faculty of Pharmaceutical Sciences,
Prince of Songkla University and Nanotec-PSU Center of Excellence for Drug
Delivery Systems, Hat-Yai
Songkhla 90112
Thailand
;
    'Saithong, Saowanit' .
;
Department of Chemistry and Center of Excellence for Innovation in Chemistry,
Faculty of Science,
Prince of Songkla University,
Hat Yai,
Songkhla 90112
Thailand
;
    'Pakawatchai, Chaveng' .
;
Department of Chemistry and Center of Excellence for Innovation in Chemistry,
Faculty of Science,
Prince of Songkla University,
Hat Yai,
Songkhla 90112
Thailand
;
