# Supplementary material for: Glabridin
Source: Acta Crystallogr Sect E Struct Rep Online. 2012 Nov 30;68(Pt 12):o3501. doi: 10.1107/S1600536812048647 (PMC3589072; doi:10.1107/S1600536812048647)
Supplement: Supplementary file 2 [file e-68-o3501-Isup2.hkl]

# 
# h,k,l, Fc-squared, Fo-squared, sigma(Fo-squared) and status flag 
# 
data_I
_shelx_title ' glamt-p212121 in P2(1)2(1)2(1)' 
_shelx_refln_list_code          4 
_shelx_F_calc_maximum      151.25 
_exptl_crystal_F_000       688.00 
_reflns_d_resolution_high  0.8409 
 
loop_ 
 _symmetry_equiv_pos_as_xyz 
 'x, y, z' 
 '-x+1/2, -y, z+1/2' 
 '-x, y+1/2, -z+1/2' 
 'x+1/2, -y+1/2, -z' 
 
_cell_length_a     6.4301 
_cell_length_b    12.0307 
_cell_length_c    21.0690 
_cell_angle_alpha  90.000 
_cell_angle_beta   90.000 
_cell_angle_gamma  90.000 
 
_shelx_F_squared_multiplier     1.000 
 
loop_ 
 _refln_index_h 
 _refln_index_k 
 _refln_index_l 
 _refln_F_squared_calc 
 _refln_F_squared_meas 
 _refln_F_squared_sigma 
 _refln_observed_status 
   2   0   0      120.93      120.38      5.89 o 
   4   0   0      121.46      114.45     20.08 o 
   6   0   0      733.46      626.10     21.47 o 
   1   1   0       21.84       22.02      1.10 o 
   2   1   0      575.29      571.01      8.75 o 
   3   1   0      383.67      354.27     10.66 o 
   4   1   0        5.00        4.62      3.38 o 
   5   1   0       12.43       14.31      3.92 o 
   6   1   0       33.68       31.79      5.08 o 
   7   1   0        2.22       10.20      4.91 o 
   0   2   0     3877.27     4167.52     34.69 o 
   1   2   0     2772.78     2915.15     19.57 o 
   2   2   0      100.97       99.64      4.97 o 
   3   2   0     1267.03     1286.64     15.66 o 
   4   2   0       92.89       99.99      5.07 o 
   5   2   0        0.41       -1.18      2.49 o 
   6   2   0       11.97       15.42      3.39 o 
   7   2   0        1.13        6.52      3.98 o 
   1   3   0       44.87       49.63      1.97 o 
   2   3   0     2369.56     2595.88     19.44 o 
   3   3   0      764.57      776.59     18.81 o 
   4   3   0      116.86      112.72      5.39 o 
   5   3   0       17.92       19.67      3.13 o 
   6   3   0      169.09      178.38      8.73 o 
   7   3   0       11.65       13.67      4.92 o 
   0   4   0      713.16      659.60     11.43 o 
   1   4   0     1967.03     1898.09     14.20 o 
   2   4   0      562.86      563.18      6.71 o 
   3   4   0      837.87      915.51     12.13 o 
   4   4   0       21.19       21.08      3.07 o 
   5   4   0       33.37       35.76      3.99 o 
   6   4   0        6.31       10.15      3.62 o 
   7   4   0       17.41       25.47      5.70 o 
   1   5   0      153.72      145.87      3.64 o 
   2   5   0      786.44      855.59      9.12 o 
   3   5   0      312.01      315.41      6.42 o 
   4   5   0      196.10      202.57     10.35 o 
   5   5   0       12.63        3.61      2.73 o 
   6   5   0        0.98        4.17      4.32 o 
   7   5   0        6.26        4.80      5.04 o 
   0   6   0      484.29      451.16      9.71 o 
   1   6   0       68.44       76.69      3.26 o 
   2   6   0       44.63       59.62      3.16 o 
   3   6   0        0.32       -0.52      1.73 o 
   4   6   0        3.39        1.51      2.61 o 
   5   6   0       46.76       46.76      5.24 o 
   6   6   0       36.56       34.49      5.92 o 
   1   7   0       84.16       76.53      3.56 o 
   2   7   0       77.84       86.17      3.82 o 
   3   7   0      153.81      160.24      6.46 o 
   4   7   0       25.53       27.86      4.17 o 
   5   7   0       75.79       66.21      6.12 o 
   6   7   0       36.90       42.96      6.73 o 
   0   8   0        1.22       -0.14      3.88 o 
   1   8   0      125.21      133.91      7.05 o 
   2   8   0      127.63      130.99      4.80 o 
   3   8   0       11.14       12.47      3.13 o 
   4   8   0      200.83      194.69      9.37 o 
   5   8   0        3.83       10.80      4.59 o 
   6   8   0        6.06       18.60      5.81 o 
   1   9   0       36.33       41.70      3.37 o 
   2   9   0      234.31      241.99      6.42 o 
   3   9   0        0.01        0.33      2.77 o 
   4   9   0       53.58       59.79      5.99 o 
   5   9   0        4.54       -1.88      6.29 o 
   0  10   0       46.25       39.58      4.98 o 
   1  10   0        3.96        5.03      2.47 o 
   2  10   0       67.25       60.65      4.97 o 
   3  10   0        9.23       12.19      3.37 o 
   4  10   0       60.01       48.01      6.70 o 
   5  10   0        5.76        7.64      5.31 o 
   1  11   0      293.06      309.52      8.81 o 
   2  11   0      100.26       97.43      6.22 o 
   3  11   0       97.54       86.05     10.84 o 
   4  11   0       13.69       17.17      5.40 o 
   0  12   0        8.70       27.17      4.79 o 
   1  12   0      427.84      386.37     10.67 o 
   2  12   0      121.24      118.66      7.21 o 
   3  12   0        1.39        7.16      4.67 o 
   4  12   0       11.58       21.34      5.88 o 
   1  13   0      114.69      114.23      7.06 o 
   2  13   0        7.62        7.08      3.93 o 
   3  13   0       65.29       76.17      8.52 o 
   0  14   0        0.43        9.63     10.63 o 
   1  14   0       72.48       84.42      7.33 o 
   1   0   1      182.79      179.39      3.38 o 
   2   0   1     1174.98     1203.64     15.44 o 
   3   0   1      225.12      225.79      6.32 o 
   4   0   1      218.33      225.68      7.90 o 
   5   0   1      211.93      202.82     13.25 o 
   6   0   1        8.37       14.09      5.36 o 
   7   0   1       56.40       52.32      6.46 o 
  -7   1   1       56.81       54.10      5.75 o 
  -6   1   1      849.74      815.22     15.49 o 
  -5   1   1      161.86      157.69      8.16 o 
  -4   1   1       46.44       45.96      5.09 o 
  -3   1   1      816.63      808.13     14.64 o 
  -2   1   1     1884.70     1970.66     23.83 o 
  -1   1   1     5618.31     5706.56     41.67 o 
   0   1   1      219.21      224.30      2.57 o 
   1   1   1     5620.26     5719.13     34.98 o 
   2   1   1     1884.51     1920.06     17.65 o 
   3   1   1      815.26      819.68     11.23 o 
   4   1   1       46.42       43.58      3.73 o 
   5   1   1      162.26      167.85      9.11 o 
   6   1   1      849.35      816.14     23.77 o 
   7   1   1       56.79       63.69      6.81 o 
  -7   2   1      107.91      103.12      8.58 o 
  -6   2   1       66.46       70.64      5.89 o 
  -5   2   1       26.17       22.12      4.38 o 
  -4   2   1      267.58      270.52      8.57 o 
  -3   2   1      570.44      542.55      8.37 o 
  -2   2   1      473.86      467.90      6.12 o 
  -1   2   1     5225.79     5161.17     30.32 o 
   0   2   1      614.38      585.24      5.00 o 
   1   2   1     5224.06     5219.13     35.70 o 
   2   2   1      472.96      461.68      5.84 o 
   3   2   1      570.92      547.41      9.08 o 
   4   2   1      267.98      267.34      9.43 o 
   5   2   1       26.23       38.16      4.16 o 
   6   2   1       66.50       66.19      5.61 o 
   7   2   1      107.85      109.45      6.93 o 
  -7   3   1      103.62       96.90      8.79 o 
  -6   3   1       96.10       99.82      7.00 o 
  -5   3   1       10.49        6.85      2.44 o 
  -4   3   1        4.20        7.65      2.12 o 
  -3   3   1      384.90      415.52      9.14 o 
  -2   3   1      153.60      155.68      3.72 o 
  -1   3   1      107.34       99.87      2.36 o 
   0   3   1      124.41      144.64      2.80 o 
   1   3   1      107.30      104.06      3.02 o 
   2   3   1      154.02      154.26      3.93 o 
   3   3   1      384.99      414.34      9.09 o 
   4   3   1        4.15       10.49      2.64 o 
   5   3   1       10.52       15.71      3.21 o 
   6   3   1       96.11       90.57      5.91 o 
   7   3   1      103.64       97.65      8.24 o 
  -7   4   1       32.66       39.66      8.08 o 
  -6   4   1       13.90       12.55      4.74 o 
  -5   4   1       69.10       65.57      4.91 o 
  -4   4   1     1140.72     1089.13     14.56 o 
  -3   4   1       86.91       94.75      4.37 o 
  -2   4   1     1068.89     1139.06     10.10 o 
  -1   4   1      182.50      177.57      3.31 o 
   0   4   1        1.66       -0.61      1.13 o 
   1   4   1      182.15      178.11      3.54 o 
   2   4   1     1069.54     1139.71     11.37 o 
   3   4   1       86.53       94.01      4.10 o 
   4   4   1     1140.56     1086.30     17.79 o 
   5   4   1       68.99       57.37      5.22 o 
   6   4   1       13.84       19.30      4.02 o 
   7   4   1       32.70       40.48      6.69 o 
  -7   5   1       15.01       12.74      8.01 o 
  -6   5   1        8.51        6.50      4.55 o 
  -5   5   1       19.06       26.63      4.02 o 
  -4   5   1       52.90       54.84      4.23 o 
  -3   5   1      889.14      872.05     10.59 o 
  -2   5   1      790.23      798.76      8.43 o 
  -1   5   1      302.11      311.52      4.80 o 
   0   5   1        4.04        7.32      1.50 o 
   1   5   1      302.09      304.24      4.96 o 
   2   5   1      789.76      780.10      8.84 o 
   3   5   1      889.13      863.69     12.41 o 
   4   5   1       52.67       52.25      4.35 o 
   5   5   1       19.04       20.76      3.58 o 
   6   5   1        8.47        8.39      3.97 o 
   7   5   1       14.90       20.30      5.90 o 
  -6   6   1       18.38       21.21      5.11 o 
  -5   6   1      119.13      108.33      7.21 o 
  -4   6   1       67.03       61.47      4.65 o 
  -3   6   1       38.07       42.87      3.06 o 
  -2   6   1       86.56       98.71      3.48 o 
  -1   6   1      224.33      214.06      4.97 o 
   0   6   1        3.00        3.54      1.46 o 
   1   6   1      224.10      224.00      4.73 o 
   2   6   1       86.61       93.49      3.75 o 
   3   6   1       37.90       40.63      3.01 o 
   4   6   1       67.19       60.77      4.74 o 
   5   6   1      119.40      116.27      8.17 o 
   6   6   1       18.35       26.11      5.60 o 
  -6   7   1        9.05        9.18      5.03 o 
  -5   7   1       70.20       60.73      6.76 o 
  -4   7   1       44.87       47.70      4.37 o 
  -3   7   1        3.94        6.52      2.26 o 
  -2   7   1       37.69       40.70      2.82 o 
  -1   7   1       69.79       72.79      3.43 o 
   0   7   1      297.10      305.89      5.73 o 
   1   7   1       69.69       70.33      3.49 o 
   2   7   1       37.59       34.94      2.80 o 
   3   7   1        3.88        4.63      2.02 o 
   4   7   1       44.84       47.49      4.04 o 
   5   7   1       70.18       54.37      5.78 o 
   6   7   1        9.10       10.52      5.06 o 
  -6   8   1       33.25       24.16      6.12 o 
  -5   8   1       87.88       78.73      8.00 o 
  -4   8   1        3.30        0.47      3.07 o 
  -3   8   1        4.95        6.34      2.75 o 
  -2   8   1       77.13       77.82      4.79 o 
  -1   8   1      496.20      480.66      9.51 o 
   0   8   1      152.21      154.51      5.08 o 
   1   8   1      496.25      464.52      7.70 o 
   2   8   1       76.76       77.26      4.10 o 
   3   8   1        4.97        6.57      2.53 o 
   4   8   1        3.30        3.26      2.91 o 
   5   8   1       87.84       53.32      7.93 o 
   6   8   1       33.11       39.26      6.92 o 
  -5   9   1       55.18       65.18      7.71 o 
  -4   9   1       52.97       52.89      6.74 o 
  -3   9   1        9.70       10.05      3.05 o 
  -2   9   1       23.61       24.73      3.19 o 
  -1   9   1       69.72       70.75      4.07 o 
   0   9   1       60.49       59.82      3.79 o 
   1   9   1       69.88       72.39      4.19 o 
   2   9   1       23.69       22.78      2.87 o 
   3   9   1        9.66        9.01      3.15 o 
   4   9   1       52.98       57.38      5.75 o 
   5   9   1       55.24       52.84      7.27 o 
  -5  10   1       10.19       17.76      5.85 o 
  -4  10   1       24.04       21.56      5.31 o 
  -3  10   1       34.23       32.07      5.16 o 
  -2  10   1      129.60      123.90      7.19 o 
  -1  10   1      264.73      269.57      8.49 o 
   0  10   1      210.26      222.64      6.68 o 
   1  10   1      264.83      258.82      7.13 o 
   2  10   1      129.64      138.91      6.35 o 
   3  10   1       34.18       33.97      4.23 o 
   4  10   1       24.13       25.82      5.09 o 
   5  10   1       10.16       18.98      7.74 o 
  -4  11   1       45.38       52.90      7.38 o 
  -3  11   1       56.77       59.14      6.85 o 
  -2  11   1      180.66      162.05      7.77 o 
  -1  11   1      135.80      135.71      7.74 o 
   0  11   1      243.96      268.69      7.64 o 
   1  11   1      135.55      136.82      5.96 o 
   2  11   1      181.01      177.05      8.17 o 
   3  11   1       56.82       82.66      8.56 o 
   4  11   1       45.40       41.12      6.56 o 
  -4  12   1        9.54       12.35      5.20 o 
  -3  12   1       26.03       33.14      5.94 o 
  -2  12   1       28.47       33.42      5.09 o 
  -1  12   1       63.60       70.32      5.52 o 
   0  12   1      137.48      146.27      6.31 o 
   1  12   1       63.68       68.13      4.98 o 
   2  12   1       28.54       36.85      4.46 o 
   3  12   1       25.96       29.28      4.87 o 
   4  12   1        9.53       21.01      6.18 o 
  -3  13   1       59.00       60.33      7.64 o 
  -2  13   1        2.73        7.66      4.67 o 
  -1  13   1       33.43       35.94      4.50 o 
   0  13   1       49.64       53.27      5.16 o 
   1  13   1       33.32       40.62      6.15 o 
   2  13   1        2.70       12.49      4.23 o 
   3  13   1       58.98       61.02      7.51 o 
  -1  14   1       23.65       28.31      6.34 o 
   0  14   1       98.31      116.80     10.52 o 
   1  14   1       23.64       24.46      5.10 o 
   0   0   2     1338.30     1360.10     12.17 o 
   1   0   2     2741.54     2703.82     16.73 o 
   2   0   2        1.87        0.94      1.33 o 
   3   0   2       33.04       41.47      3.51 o 
   4   0   2        0.77        0.04      2.42 o 
   5   0   2      328.41      323.55      8.95 o 
   6   0   2       64.66       63.14      6.16 o 
   7   0   2       22.50       27.31      6.70 o 
  -7   1   2       19.07       26.41      5.22 o 
  -6   1   2      472.09      460.48     10.49 o 
  -5   1   2      174.43      174.19      8.53 o 
  -4   1   2      120.09      132.95      6.61 o 
  -3   1   2      366.08      359.08      8.12 o 
  -2   1   2     1424.19     1361.68     14.09 o 
  -1   1   2    11553.81    11455.18     80.98 o 
   0   1   2        1.25        3.66      1.10 o 
   1   1   2    11547.74    11587.77     57.80 o 
   2   1   2     1426.40     1362.71     13.67 o 
   3   1   2      366.66      345.33      6.96 o 
   4   1   2      120.14      134.56      5.84 o 
   5   1   2      174.49      170.31      8.57 o 
   6   1   2      471.86      449.02     11.47 o 
   7   1   2       19.11       26.25      4.90 o 
  -7   2   2       89.97       89.12      8.15 o 
  -6   2   2       29.01       41.06      4.67 o 
  -5   2   2      174.13      183.66      7.85 o 
  -4   2   2      280.12      290.96      7.60 o 
  -3   2   2      560.51      591.16      9.55 o 
  -2   2   2      322.40      332.66      5.34 o 
  -1   2   2     2648.20     2562.57     20.77 o 
   0   2   2      151.23      157.04      2.88 o 
   1   2   2     2647.72     2620.77     20.01 o 
   2   2   2      322.99      323.28      6.39 o 
   3   2   2      561.67      580.80      8.45 o 
   4   2   2      280.30      289.60      6.81 o 
   5   2   2      173.82      199.19      7.17 o 
   6   2   2       29.01       31.17      4.37 o 
   7   2   2       89.95       94.50      7.30 o 
  -7   3   2       17.24       31.68      5.80 o 
  -6   3   2      220.81      226.97      9.66 o 
  -5   3   2       75.75       88.46      4.68 o 
  -4   3   2       64.47       69.26      3.73 o 
  -3   3   2     1764.74     1864.69     18.05 o 
  -2   3   2     1380.62     1390.70     16.63 o 
  -1   3   2     3980.63     3996.00     24.55 o 
   0   3   2      118.50      112.66      2.82 o 
   1   3   2     3980.93     3968.65     29.15 o 
   2   3   2     1381.93     1347.76     13.39 o 
   3   3   2     1764.60     1850.34     18.16 o 
   4   3   2       64.69       65.30      4.75 o 
   5   3   2       75.61       70.51      5.43 o 
   6   3   2      220.79      230.16      9.50 o 
   7   3   2       17.25       35.18      5.76 o 
  -7   4   2       30.13       47.96      9.11 o 
  -6   4   2       39.11       44.75      6.20 o 
  -5   4   2       86.25       81.92      5.24 o 
  -4   4   2       76.27       74.26      4.49 o 
  -3   4   2       49.21       59.98      3.56 o 
  -2   4   2      422.88      450.49      5.27 o 
  -1   4   2     1037.38     1025.22      8.76 o 
   0   4   2     1691.53     1684.18     13.26 o 
   1   4   2     1036.84      998.55      9.98 o 
   2   4   2      422.68      438.43      7.03 o 
   3   4   2       49.36       59.60      3.60 o 
   4   4   2       76.29       77.88      5.86 o 
   5   4   2       86.17       82.59      6.60 o 
   6   4   2       39.11       33.51      5.79 o 
   7   4   2       30.16       47.61      7.20 o 
  -7   5   2       16.44       20.17      5.86 o 
  -6   5   2       57.82       65.40      7.19 o 
  -5   5   2       32.45       24.34      4.08 o 
  -4   5   2      140.29      145.83     11.85 o 
  -3   5   2      210.96      207.16      6.51 o 
  -2   5   2      997.65     1066.30      9.79 o 
  -1   5   2      383.31      368.43      5.14 o 
   0   5   2      229.00      197.52      3.91 o 
   1   5   2      384.02      372.06      5.74 o 
   2   5   2      996.21     1063.80     10.98 o 
   3   5   2      210.25      196.53      5.86 o 
   4   5   2      140.16      144.53      7.79 o 
   5   5   2       32.42       34.54      4.40 o 
   6   5   2       57.84       55.22      5.28 o 
   7   5   2       16.48       21.90      6.59 o 
  -6   6   2       46.71       47.11      6.75 o 
  -5   6   2      168.21      160.74     14.82 o 
  -4   6   2      176.45      176.48      8.56 o 
  -3   6   2       52.48       48.89      2.95 o 
  -2   6   2      175.92      189.47      6.87 o 
  -1   6   2      330.16      333.83      5.34 o 
   0   6   2       48.12       46.63      2.77 o 
   1   6   2      329.93      335.25      5.76 o 
   2   6   2      175.79      195.27      9.03 o 
   3   6   2       52.47       50.61      3.95 o 
   4   6   2      176.66      182.04      5.93 o 
   5   6   2      168.27      148.92      7.51 o 
   6   6   2       46.73       49.77      5.88 o 
  -6   7   2        1.46        7.24      4.74 o 
  -5   7   2       98.66       86.11      7.93 o 
  -4   7   2       73.57       71.57      7.16 o 
  -3   7   2        8.45       10.20      2.72 o 
  -2   7   2        9.09        8.46      1.79 o 
  -1   7   2       68.43       67.85      3.28 o 
   0   7   2      474.68      488.51      7.27 o 
   1   7   2       68.71       77.22      3.98 o 
   2   7   2        9.01        4.98      2.00 o 
   3   7   2        8.42       10.34      2.26 o 
   4   7   2       73.80       76.24      4.87 o 
   5   7   2       98.60       92.89      6.29 o 
   6   7   2        1.45        1.28      4.51 o 
  -6   8   2        6.27       10.15      5.53 o 
  -5   8   2       47.08       37.50      6.42 o 
  -4   8   2       32.72       34.58      5.52 o 
  -3   8   2       14.33       17.21      3.18 o 
  -2   8   2       62.57       61.15      3.38 o 
  -1   8   2      341.35      339.82      6.53 o 
   0   8   2      619.58      605.32      8.74 o 
   1   8   2      341.07      334.57      6.61 o 
   2   8   2       62.87       65.42      3.95 o 
   3   8   2       14.24       12.45      2.61 o 
   4   8   2       32.56       23.24      3.92 o 
   5   8   2       47.14       50.33      5.81 o 
   6   8   2        6.24       11.66      5.26 o 
  -5   9   2        4.96       11.25      5.04 o 
  -4   9   2       37.42       36.52      6.97 o 
  -3   9   2       38.15       36.24      4.59 o 
  -2   9   2       34.44       24.73      3.52 o 
  -1   9   2      190.71      184.71      5.72 o 
   0   9   2       46.93       52.58      3.69 o 
   1   9   2      190.92      196.00      6.12 o 
   2   9   2       34.31       29.66      3.08 o 
   3   9   2       38.44       32.64      4.10 o 
   4   9   2       37.60       32.50      4.44 o 
   5   9   2        4.95        4.95      4.73 o 
  -5  10   2        8.26       10.45      5.37 o 
  -4  10   2       17.34       13.10      4.81 o 
  -3  10   2      104.67      105.54      8.66 o 
  -2  10   2      421.82      415.92     10.01 o 
  -1  10   2      128.13      128.23      5.89 o 
   0  10   2      184.17      171.16      6.14 o 
   1  10   2      128.13      126.94      5.56 o 
   2  10   2      421.85      407.39      8.36 o 
   3  10   2      104.80      115.22      8.05 o 
   4  10   2       17.35       13.36      4.16 o 
   5  10   2        8.28       17.03      5.25 o 
  -4  11   2       12.44       18.59      6.16 o 
  -3  11   2        7.18        7.43      5.24 o 
  -2  11   2       19.51       22.67      4.17 o 
  -1  11   2      133.97      129.07      6.91 o 
   0  11   2        0.37        3.46      2.44 o 
   1  11   2      133.80      146.80      6.35 o 
   2  11   2       19.54       27.85      4.00 o 
   3  11   2        7.28       12.76      3.66 o 
   4  11   2       12.41       26.91      5.58 o 
  -4  12   2       13.27       15.85      5.77 o 
  -3  12   2        2.38        9.48      5.58 o 
  -2  12   2      277.88      256.31     11.03 o 
  -1  12   2      129.76      140.43      9.92 o 
   0  12   2       62.57       74.25      5.13 o 
   1  12   2      129.59      151.97      7.95 o 
   2  12   2      277.48      268.60     11.40 o 
   3  12   2        2.37        2.16      4.10 o 
   4  12   2       13.25       18.74      5.77 o 
  -3  13   2       11.54       18.37      8.35 o 
  -2  13   2        4.29        7.91      5.12 o 
  -1  13   2      119.04      128.18      8.27 o 
   0  13   2      260.94      267.93     12.03 o 
   1  13   2      119.37      124.62      8.37 o 
   2  13   2        4.28       12.34      3.88 o 
   3  13   2       11.53       20.16      4.91 o 
  -1  14   2       47.22       52.05      6.22 o 
   0  14   2        2.04       10.80      4.46 o 
   1  14   2       47.12       59.89      8.98 o 
   1   0   3     3394.30     3380.48     20.70 o 
   2   0   3      284.32      277.94      4.68 o 
   3   0   3     1374.83     1416.43     14.47 o 
   4   0   3      672.65      687.33     13.59 o 
   5   0   3      715.37      688.01     12.72 o 
   6   0   3       47.73       45.29      4.60 o 
   7   0   3        0.20       -1.88      4.78 o 
  -7   1   3       19.03       24.33      4.40 o 
  -6   1   3      227.14      229.14      9.19 o 
  -5   1   3      287.39      283.39      9.04 o 
  -4   1   3      158.31      162.93      6.37 o 
  -3   1   3      310.75      322.58      6.86 o 
  -2   1   3     1306.89     1197.33     14.29 o 
  -1   1   3     6003.04     6218.40     51.28 o 
   0   1   3     2133.22     2132.95     13.45 o 
   1   1   3     5999.02     6154.67     35.93 o 
   2   1   3     1307.00     1234.00      8.55 o 
   3   1   3      310.56      314.28      5.86 o 
   4   1   3      158.51      171.19      5.92 o 
   5   1   3      287.88      271.11      7.71 o 
   6   1   3      227.04      228.31      9.46 o 
   7   1   3       19.03       24.86      4.74 o 
  -7   2   3       77.31       88.18      8.12 o 
  -6   2   3       48.96       56.24      5.41 o 
  -5   2   3      280.18      274.70      8.89 o 
  -4   2   3      112.32      102.89      6.11 o 
  -3   2   3     1963.30     2053.67     20.94 o 
  -2   2   3      349.59      379.30      5.27 o 
  -1   2   3     1755.61     1784.64     17.72 o 
   0   2   3    22875.86    22001.56    192.39 o 
   1   2   3     1757.67     1789.72     15.21 o 
   2   2   3      349.64      372.82      5.74 o 
   3   2   3     1963.83     2061.38     17.32 o 
   4   2   3      112.20      120.11      4.63 o 
   5   2   3      279.60      260.66      7.03 o 
   6   2   3       49.01       55.83      5.32 o 
   7   2   3       77.25       79.73      7.74 o 
  -7   3   3       44.01       48.86      6.90 o 
  -6   3   3       92.58       97.57      7.88 o 
  -5   3   3      194.91      203.04      6.28 o 
  -4   3   3      187.23      176.90      4.97 o 
  -3   3   3      465.56      460.54      7.36 o 
  -2   3   3      212.08      221.23      4.28 o 
  -1   3   3     7388.44     7406.94     46.47 o 
   0   3   3       73.74       73.03      4.48 o 
   1   3   3     7391.45     7402.21     50.97 o 
   2   3   3      212.33      228.71      5.04 o 
   3   3   3      464.56      453.75      7.95 o 
   4   3   3      186.99      168.18      6.87 o 
   5   3   3      194.94      215.51      8.58 o 
   6   3   3       92.50       97.63     15.15 o 
   7   3   3       43.99       55.45      6.12 o 
  -7   4   3       80.30       84.58      8.46 o 
  -6   4   3        9.53       16.73      4.45 o 
  -5   4   3        9.76       11.86      3.40 o 
  -4   4   3       57.71       61.08      4.00 o 
  -3   4   3       89.70       94.94      4.08 o 
  -2   4   3      313.15      316.34      5.61 o 
  -1   4   3      982.56      979.98      8.94 o 
   0   4   3      465.27      459.88      5.58 o 
   1   4   3      982.59      962.72     10.82 o 
   2   4   3      312.72      325.71      6.25 o 
   3   4   3       89.67       90.52      4.41 o 
   4   4   3       57.85       62.10      5.51 o 
   5   4   3        9.70        9.46      4.06 o 
   6   4   3        9.61        9.34      4.03 o 
   7   4   3       80.32       80.79      8.47 o 
  -7   5   3       41.41       52.45      7.09 o 
  -6   5   3       17.85       29.03      5.44 o 
  -5   5   3        0.27       -4.64      3.10 o 
  -4   5   3       55.83       55.70      5.48 o 
  -3   5   3       72.33       80.41      4.11 o 
  -2   5   3      889.75      887.14      9.32 o 
  -1   5   3      206.38      209.84      3.82 o 
   0   5   3      356.59      332.67      5.10 o 
   1   5   3      206.52      200.50      4.51 o 
   2   5   3      888.41      877.83     11.39 o 
   3   5   3       72.26       71.47      4.21 o 
   4   5   3       55.79       53.06      4.12 o 
   5   5   3        0.27        9.05      3.47 o 
   6   5   3       17.85       22.61      4.65 o 
   7   5   3       41.43       51.73      7.34 o 
  -6   6   3       14.26       14.71      4.95 o 
  -5   6   3       35.90       45.12      7.74 o 
  -4   6   3      190.90      186.98     11.04 o 
  -3   6   3       39.48       58.03      3.97 o 
  -2   6   3      258.26      274.31      4.57 o 
  -1   6   3      761.70      781.72     11.81 o 
   0   6   3      119.49      119.71      3.84 o 
   1   6   3      762.84      783.48      9.54 o 
   2   6   3      258.06      269.63      5.98 o 
   3   6   3       39.43       51.77      3.63 o 
   4   6   3      190.80      191.11      6.65 o 
   5   6   3       35.68       38.15      4.62 o 
   6   6   3       14.30       18.06      4.74 o 
  -6   7   3       22.14       27.84      5.92 o 
  -5   7   3       45.21       42.45      6.27 o 
  -4   7   3       36.57       29.49      5.14 o 
  -3   7   3       17.43       26.51      3.23 o 
  -2   7   3       54.22       59.76      3.06 o 
  -1   7   3       81.03       89.37      3.54 o 
   0   7   3     1280.67     1230.77     13.02 o 
   1   7   3       80.99       88.09      4.00 o 
   2   7   3       54.36       61.22      3.65 o 
   3   7   3       17.49       22.62      2.87 o 
   4   7   3       36.58       39.42      3.55 o 
   5   7   3       45.15       47.70      4.86 o 
   6   7   3       22.20        9.95      4.67 o 
  -6   8   3       37.87       35.81      6.52 o 
  -5   8   3        0.75       -0.78      3.75 o 
  -4   8   3       69.36       68.48      7.15 o 
  -3   8   3       73.62       69.01      5.52 o 
  -2   8   3       12.98       15.11      3.52 o 
  -1   8   3      119.38      133.74      5.18 o 
   0   8   3        7.53        6.90      2.09 o 
   1   8   3      119.53      131.24      4.99 o 
   2   8   3       12.99       13.68      2.46 o 
   3   8   3       73.53       79.49      4.55 o 
   4   8   3       69.40       74.73      4.97 o 
   5   8   3        0.77        4.79      3.72 o 
   6   8   3       37.84       39.28      7.17 o 
  -5   9   3       81.80       77.67      8.32 o 
  -4   9   3       35.93       35.88      6.18 o 
  -3   9   3       35.75       29.01      5.07 o 
  -2   9   3      126.48      118.95      6.08 o 
  -1   9   3       21.64       25.73      2.82 o 
   0   9   3        1.24        1.29      2.12 o 
   1   9   3       21.60       20.36      2.97 o 
   2   9   3      126.49      133.85      5.55 o 
   3   9   3       35.79       38.15      3.61 o 
   4   9   3       35.84       44.90      6.16 o 
   5   9   3       81.89       78.57      7.07 o 
  -5  10   3       16.31       17.12      5.66 o 
  -4  10   3       28.01       33.08      6.01 o 
  -3  10   3       12.90       11.22      6.15 o 
  -2  10   3       39.34       40.96      4.10 o 
  -1  10   3      276.29      274.76      7.82 o 
   0  10   3       76.45       79.88      4.55 o 
   1  10   3      276.14      266.52      9.70 o 
   2  10   3       39.33       41.28      3.72 o 
   3  10   3       12.94       15.58      3.63 o 
   4  10   3       27.92       29.67      4.50 o 
   5  10   3       16.30       20.11      5.60 o 
  -4  11   3       22.05       25.98      5.82 o 
  -3  11   3       24.72       27.42      5.51 o 
  -2  11   3       53.25       54.41      5.48 o 
  -1  11   3      230.53      224.75      8.68 o 
   0  11   3       77.97       78.02      4.61 o 
   1  11   3      230.24      222.60      7.28 o 
   2  11   3       53.25       51.54      4.96 o 
   3  11   3       24.59       33.01      4.55 o 
   4  11   3       21.99       37.53      5.44 o 
  -4  12   3       41.52       53.00      9.59 o 
  -3  12   3        2.81        8.88      4.76 o 
  -2  12   3       43.80       50.64      6.47 o 
  -1  12   3      118.61      128.02      9.86 o 
   0  12   3        6.62        7.66      3.05 o 
   1  12   3      118.62      115.75      5.80 o 
   2  12   3       43.73       51.34      5.20 o 
   3  12   3        2.82        1.61      3.49 o 
   4  12   3       41.49       58.61      9.36 o 
  -3  13   3       12.27        9.59      5.15 o 
  -2  13   3       18.52       26.34      5.45 o 
  -1  13   3       74.22       69.83      6.52 o 
   0  13   3      166.05      184.05      8.79 o 
   1  13   3       74.08       90.46      7.12 o 
   2  13   3       18.48       26.76      4.52 o 
   3  13   3       12.28       19.07      4.96 o 
  -1  14   3        2.26       13.08      4.90 o 
   0  14   3        1.28        5.34      4.21 o 
   1  14   3        2.25        9.65      4.94 o 
   0   0   4     1003.13      968.28     10.39 o 
   1   0   4       72.42       71.57      2.73 o 
   2   0   4     1094.37     1109.87     11.71 o 
   3   0   4        0.36       -1.36      1.49 o 
   4   0   4      300.79      335.41     10.04 o 
   5   0   4      464.78      451.50     10.61 o 
   6   0   4       33.21       36.41      4.29 o 
   7   0   4       16.39       22.81      6.10 o 
  -7   1   4       18.12       26.75      5.76 o 
  -6   1   4      225.46      215.60      8.80 o 
  -5   1   4       24.01       22.46      4.12 o 
  -4   1   4      239.44      244.38      7.10 o 
  -3   1   4      145.68      145.75      5.64 o 
  -2   1   4     1879.33     1858.32     19.71 o 
  -1   1   4     4923.70     5150.46     38.98 o 
   0   1   4      934.05      938.75      7.92 o 
   1   1   4     4922.10     5023.94     28.44 o 
   2   1   4     1878.75     1895.43     11.84 o 
   3   1   4      145.34      145.12      4.56 o 
   4   1   4      239.41      256.28      7.75 o 
   5   1   4       24.11       29.22      3.19 o 
   6   1   4      225.34      213.90     10.51 o 
   7   1   4       18.16       23.38      6.68 o 
  -7   2   4       45.73       44.48      6.27 o 
  -6   2   4       33.21       33.51      5.19 o 
  -5   2   4      460.74      452.88     11.43 o 
  -4   2   4       25.69       31.97      5.58 o 
  -3   2   4      326.76      303.23      6.48 o 
  -2   2   4     1819.74     1868.16     13.81 o 
  -1   2   4      651.60      645.93      9.65 o 
   0   2   4    15018.03    14879.07    120.38 o 
   1   2   4      650.59      652.67      6.78 o 
   2   2   4     1819.28     1876.94     14.06 o 
   3   2   4      326.82      304.05      6.89 o 
   4   2   4       25.80       31.38      2.84 o 
   5   2   4      460.74      429.20      9.10 o 
   6   2   4       33.32       37.20      4.24 o 
   7   2   4       45.78       56.71      5.97 o 
  -7   3   4        5.00        2.70      4.62 o 
  -6   3   4      103.69      117.75      8.51 o 
  -5   3   4      281.56      250.15      8.59 o 
  -4   3   4      143.03      148.78      4.60 o 
  -3   3   4      143.16      157.02      4.36 o 
  -2   3   4      252.32      252.12      5.36 o 
  -1   3   4     8440.99     8420.63     56.80 o 
   0   3   4        0.11        0.62      1.25 o 
   1   3   4     8441.47     8446.34     57.92 o 
   2   3   4      252.61      241.22      4.20 o 
   3   3   4      142.94      147.18      4.25 o 
   4   3   4      143.04      131.01      5.61 o 
   5   3   4      281.88      281.47      9.69 o 
   6   3   4      103.67      110.32      7.21 o 
   7   3   4        5.01       14.93      5.21 o 
  -7   4   4       85.30      118.46     13.69 o 
  -6   4   4       12.11       14.91      5.61 o 
  -5   4   4       28.47       20.63      4.42 o 
  -4   4   4       61.02       70.91      4.40 o 
  -3   4   4       16.72       18.25      2.27 o 
  -2   4   4      189.10      196.37      4.38 o 
  -1   4   4      753.63      732.73      7.60 o 
   0   4   4     1074.95     1069.33     11.37 o 
   1   4   4      753.95      725.16      9.38 o 
   2   4   4      188.85      193.92      5.45 o 
   3   4   4       16.69       16.69      2.58 o 
   4   4   4       61.00       68.61      4.63 o 
   5   4   4       28.35       35.36      8.62 o 
   6   4   4       12.03       13.29      4.30 o 
   7   4   4       85.25       83.88      8.83 o 
  -7   5   4        3.02       -0.25      4.83 o 
  -6   5   4        8.92        8.17      4.61 o 
  -5   5   4       68.27       69.99      6.82 o 
  -4   5   4       50.68       47.45      4.46 o 
  -3   5   4       80.57       75.48      4.56 o 
  -2   5   4      506.75      491.87      9.42 o 
  -1   5   4      353.45      375.06      4.95 o 
   0   5   4      601.27      633.89      7.34 o 
   1   5   4      353.47      374.12      6.91 o 
   2   5   4      506.46      490.59      8.38 o 
   3   5   4       80.41       76.56      4.51 o 
   4   5   4       50.58       48.93      4.14 o 
   5   5   4       68.11       62.94      6.23 o 
   6   5   4        8.96       13.05      4.38 o 
   7   5   4        3.02        0.33      7.88 o 
  -6   6   4       44.58       45.23      6.72 o 
  -5   6   4        2.36        5.45      4.18 o 
  -4   6   4      153.33      136.41      8.68 o 
  -3   6   4        6.15        8.44      2.38 o 
  -2   6   4       81.49       87.54      5.60 o 
  -1   6   4      152.89      157.74      3.88 o 
   0   6   4       57.99       59.77      2.97 o 
   1   6   4      152.47      164.66      4.73 o 
   2   6   4       81.75       83.10      5.05 o 
   3   6   4        6.24        4.98      2.28 o 
   4   6   4      152.88      149.69      6.61 o 
   5   6   4        2.32        6.02      3.48 o 
   6   6   4       44.46       46.87      6.25 o 
  -6   7   4       12.60        4.19      7.30 o 
  -5   7   4       93.47       90.40      8.22 o 
  -4   7   4       31.90       23.49      6.57 o 
  -3   7   4       62.44       61.72      4.90 o 
  -2   7   4      393.00      391.88      6.62 o 
  -1   7   4      592.97      604.94      7.81 o 
   0   7   4        1.12        0.24      1.68 o 
   1   7   4      592.80      606.70      8.66 o 
   2   7   4      392.30      389.41      7.30 o 
   3   7   4       62.58       59.69      3.85 o 
   4   7   4       32.12       29.32      3.23 o 
   5   7   4       93.53       87.34      6.27 o 
   6   7   4       12.55       13.88      4.85 o 
  -6   8   4       21.63       29.64      6.57 o 
  -5   8   4       34.90       37.69      6.30 o 
  -4   8   4       33.69       32.37      8.35 o 
  -3   8   4      136.20      135.73      9.07 o 
  -2   8   4      290.09      288.12      8.13 o 
  -1   8   4       51.97       49.79      3.17 o 
   0   8   4       11.01       11.63      2.28 o 
   1   8   4       51.94       52.78      3.60 o 
   2   8   4      289.84      292.79      7.05 o 
   3   8   4      136.00      135.21      7.58 o 
   4   8   4       33.78       39.59      4.08 o 
   5   8   4       34.98       47.53      7.61 o 
   6   8   4       21.64       25.32      7.47 o 
  -5   9   4        0.68        6.27      4.96 o 
  -4   9   4      176.89      182.20     11.30 o 
  -3   9   4      134.40      115.60      8.67 o 
  -2   9   4       41.35       45.49      4.08 o 
  -1   9   4      134.66      144.30      5.83 o 
   0   9   4        6.90       10.18      2.42 o 
   1   9   4      134.72      139.09      5.56 o 
   2   9   4       41.47       47.41      4.70 o 
   3   9   4      134.48      136.48      5.96 o 
   4   9   4      176.85      172.74      8.48 o 
   5   9   4        0.67       -2.72      4.51 o 
  -5  10   4        1.17        2.80      5.11 o 
  -4  10   4      102.44       75.06      7.95 o 
  -3  10   4        3.84        0.42      3.48 o 
  -2  10   4      357.48      348.13     10.97 o 
  -1  10   4      356.14      336.27      9.60 o 
   0  10   4        1.87        1.68      2.34 o 
   1  10   4      356.01      340.94      8.02 o 
   2  10   4      357.85      361.11      8.48 o 
   3  10   4        3.90        2.01      4.03 o 
   4  10   4      102.63       94.26      6.77 o 
   5  10   4        1.20        8.99      5.20 o 
  -4  11   4      162.51      152.71     11.33 o 
  -3  11   4        3.03        2.50      5.81 o 
  -2  11   4      149.75      165.62     10.36 o 
  -1  11   4      133.83      146.28      8.08 o 
   0  11   4        4.83        4.97      2.61 o 
   1  11   4      134.01      143.87      6.22 o 
   2  11   4      149.89      148.27      6.42 o 
   3  11   4        2.98        0.63      4.23 o 
   4  11   4      162.77      169.01     10.09 o 
  -3  12   4       29.58       22.08      7.78 o 
  -2  12   4        3.44        2.58      4.14 o 
  -1  12   4       10.96       13.93      3.93 o 
   0  12   4       13.71       18.11      3.66 o 
   1  12   4       10.96       12.85      3.18 o 
   2  12   4        3.47       13.11      3.68 o 
   3  12   4       29.56       32.78      4.49 o 
  -2  13   4        0.46       -6.41      4.27 o 
  -1  13   4       23.80       38.31      8.50 o 
   0  13   4       37.88       49.97      5.28 o 
   1  13   4       23.87       28.23      4.43 o 
   2  13   4        0.47        8.50      3.79 o 
   0  14   4       30.33       35.56      6.12 o 
   1   0   5     1293.19     1303.50      9.99 o 
   2   0   5      905.33      973.31      8.96 o 
   3   0   5      734.97      742.69      9.61 o 
   4   0   5      395.07      382.46      7.80 o 
   5   0   5       47.64       52.18      4.32 o 
   6   0   5      136.46      141.02      9.85 o 
   7   0   5       18.42       25.79      7.65 o 
  -7   1   5        1.31        9.12     11.21 o 
  -6   1   5       60.42       62.94      5.49 o 
  -5   1   5       75.09       79.23      7.66 o 
  -4   1   5       12.82        9.77      2.99 o 
  -3   1   5     2054.97     2095.71     23.46 o 
  -2   1   5      178.64      178.20      6.46 o 
  -1   1   5      132.82      139.84      3.46 o 
   0   1   5      572.35      542.72      5.80 o 
   1   1   5      133.31      137.27      2.59 o 
   2   1   5      178.52      180.95      2.88 o 
   3   1   5     2053.20     2118.23     15.62 o 
   4   1   5       12.78       11.40      2.03 o 
   5   1   5       75.20       79.17      4.04 o 
   6   1   5       60.41       60.53      5.62 o 
   7   1   5        1.33        5.64      4.62 o 
  -7   2   5        3.05       10.66      5.69 o 
  -6   2   5        5.32        9.85      5.63 o 
  -5   2   5      340.69      323.96      9.00 o 
  -4   2   5      262.11      259.13      7.31 o 
  -3   2   5      223.80      206.93      5.38 o 
  -2   2   5      656.01      694.57     11.20 o 
  -1   2   5     1142.43     1076.19     13.65 o 
   0   2   5     1879.76     1960.43     13.75 o 
   1   2   5     1141.34     1084.83      9.95 o 
   2   2   5      655.22      713.93      7.30 o 
   3   2   5      223.65      215.30      4.01 o 
   4   2   5      262.46      254.37      5.56 o 
   5   2   5      340.62      329.91      8.04 o 
   6   2   5        5.33       10.59      3.71 o 
   7   2   5        3.08       15.96      5.20 o 
  -7   3   5        1.76       15.11      5.40 o 
  -6   3   5       31.49       32.19      8.97 o 
  -5   3   5      142.18      136.64      8.32 o 
  -4   3   5      389.87      367.46      8.01 o 
  -3   3   5       46.07       63.46      2.90 o 
  -2   3   5      346.09      344.14      8.19 o 
  -1   3   5     4495.26     4510.93     32.58 o 
   0   3   5      818.84      854.59      9.44 o 
   1   3   5     4494.58     4451.17     33.61 o 
   2   3   5      345.34      343.60     10.08 o 
   3   3   5       46.12       64.19      3.20 o 
   4   3   5      389.75      364.31      7.23 o 
   5   3   5      141.92      141.99      6.49 o 
   6   3   5       31.52       29.55      6.07 o 
   7   3   5        1.76       12.82      5.20 o 
  -7   4   5       13.80       20.16      5.52 o 
  -6   4   5       67.77       67.25      7.03 o 
  -5   4   5       71.23       68.88      6.89 o 
  -4   4   5      317.77      300.45      8.48 o 
  -3   4   5       56.64       63.12      2.96 o 
  -2   4   5     1189.28     1186.92     13.96 o 
  -1   4   5     1369.57     1367.35     13.17 o 
   0   4   5      176.51      160.05      5.32 o 
   1   4   5     1368.90     1344.17     14.18 o 
   2   4   5     1190.68     1172.49     13.78 o 
   3   4   5       56.61       58.50      3.00 o 
   4   4   5      318.26      294.79      8.56 o 
   5   4   5       71.09       73.82      6.75 o 
   6   4   5       67.66       59.31      6.65 o 
   7   4   5       13.78       15.19      5.22 o 
  -7   5   5       14.08       30.06      6.17 o 
  -6   5   5       22.30       23.67      5.15 o 
  -5   5   5       50.71       35.36      5.66 o 
  -4   5   5       14.62       11.39      3.71 o 
  -3   5   5      184.76      194.92      5.06 o 
  -2   5   5      302.23      282.12      5.44 o 
  -1   5   5      497.40      496.51      5.71 o 
   0   5   5     2415.92     2573.81     20.50 o 
   1   5   5      498.09      480.47      8.11 o 
   2   5   5      302.08      275.05      9.35 o 
   3   5   5      184.95      191.33      6.60 o 
   4   5   5       14.67       16.01      3.30 o 
   5   5   5       50.71       45.17      5.69 o 
   6   5   5       22.24       19.46      4.94 o 
   7   5   5       14.10       28.64      7.01 o 
  -6   6   5       52.05       41.35      6.22 o 
  -5   6   5      125.04      122.54     10.70 o 
  -4   6   5       49.17       44.64      5.72 o 
  -3   6   5       36.64       37.70      5.28 o 
  -2   6   5       12.36       10.73      2.11 o 
  -1   6   5      494.98      483.91      6.25 o 
   0   6   5      438.52      451.18      6.56 o 
   1   6   5      496.01      475.70      8.51 o 
   2   6   5       12.33        7.90      2.39 o 
   3   6   5       36.62       36.49      3.65 o 
   4   6   5       49.04       57.12      4.64 o 
   5   6   5      125.16      123.00      8.69 o 
   6   6   5       52.16       54.15      6.76 o 
  -6   7   5        7.90       15.69      5.34 o 
  -5   7   5       76.47       61.60      7.02 o 
  -4   7   5       93.04       85.02      7.52 o 
  -3   7   5       48.22       42.44      5.38 o 
  -2   7   5      256.63      254.86      7.50 o 
  -1   7   5      637.73      645.59      9.28 o 
   0   7   5      537.31      510.67      7.57 o 
   1   7   5      638.26      646.25      9.09 o 
   2   7   5      256.51      260.85      7.02 o 
   3   7   5       48.37       46.73      5.50 o 
   4   7   5       93.06      101.69      5.92 o 
   5   7   5       76.50       70.12      6.28 o 
   6   7   5        7.91       12.43      3.94 o 
  -6   8   5       18.80       22.83      6.28 o 
  -5   8   5       42.05       38.73      6.77 o 
  -4   8   5       45.41       58.54      6.87 o 
  -3   8   5      157.63      143.35      9.19 o 
  -2   8   5      289.82      270.39      7.35 o 
  -1   8   5      215.73      223.36      5.36 o 
   0   8   5       48.34       56.76      3.54 o 
   1   8   5      215.15      234.30      6.50 o 
   2   8   5      289.19      284.97      7.37 o 
   3   8   5      157.66      138.84      5.86 o 
   4   8   5       45.43       47.43      4.06 o 
   5   8   5       42.12       41.62      5.03 o 
   6   8   5       18.75       23.42      5.42 o 
  -5   9   5       33.26       40.35      6.62 o 
  -4   9   5       24.93       26.42      5.43 o 
  -3   9   5      112.22      124.63      9.02 o 
  -2   9   5      286.70      269.08      9.42 o 
  -1   9   5       52.16       54.13      3.91 o 
   0   9   5      176.00      180.63      5.90 o 
   1   9   5       52.34       53.98      3.90 o 
   2   9   5      286.84      266.02      7.55 o 
   3   9   5      112.41      121.50      5.71 o 
   4   9   5       24.92       35.81      4.64 o 
   5   9   5       33.20       34.35      6.48 o 
  -5  10   5       52.69       50.51      7.41 o 
  -4  10   5        3.55        5.30      4.61 o 
  -3  10   5       34.43       37.82      6.01 o 
  -2  10   5      351.62      352.66     13.75 o 
  -1  10   5       25.16       29.95      3.82 o 
   0  10   5        8.70        6.49      2.53 o 
   1  10   5       24.99       28.22      3.27 o 
   2  10   5      351.30      343.37      8.47 o 
   3  10   5       34.38       39.67      4.22 o 
   4  10   5        3.56        8.67      3.63 o 
   5  10   5       52.72       47.80      6.31 o 
  -4  11   5       21.81       12.03      5.48 o 
  -3  11   5       39.05       35.32      6.04 o 
  -2  11   5      118.73      104.28      8.59 o 
  -1  11   5       51.88       52.50      5.44 o 
   0  11   5       21.18       27.27      3.53 o 
   1  11   5       51.99       48.12      4.10 o 
   2  11   5      118.60      122.31      5.94 o 
   3  11   5       38.97       37.95      4.91 o 
   4  11   5       21.83       34.32      4.99 o 
  -3  12   5       24.07       29.71      6.07 o 
  -2  12   5       13.80        9.48      4.20 o 
  -1  12   5       81.66       86.89      7.84 o 
   0  12   5        0.21        4.72      3.16 o 
   1  12   5       81.77       80.67      5.50 o 
   2  12   5       13.76       22.27      3.92 o 
   3  12   5       24.11       33.77      4.97 o 
  -2  13   5       12.06       21.06      5.12 o 
  -1  13   5        6.04        7.58      4.64 o 
   0  13   5       53.88       56.87      7.02 o 
   1  13   5        6.05       12.57      3.44 o 
   2  13   5       11.99       21.32      4.76 o 
   0  14   5       45.43       53.82      7.84 o 
   0   0   6     4399.60     4305.17     37.66 o 
   1   0   6     1997.88     1952.56     13.88 o 
   2   0   6     2531.01     2758.89     21.92 o 
   3   0   6     1962.96     2003.48     18.61 o 
   4   0   6       43.60       52.83      3.78 o 
   5   0   6      306.84      288.00      8.95 o 
   6   0   6      101.29       96.30     10.48 o 
   7   0   6       17.46       13.46      5.61 o 
  -7   1   6       17.76       16.14      7.05 o 
  -6   1   6       23.98       31.77      4.23 o 
  -5   1   6       40.75       38.00      4.68 o 
  -4   1   6       64.10       62.17      4.86 o 
  -3   1   6      691.62      734.26     11.89 o 
  -2   1   6     1190.23     1164.74     14.46 o 
  -1   1   6      127.89      118.97      3.54 o 
   0   1   6      144.22      139.30      2.71 o 
   1   1   6      128.48      124.79      2.44 o 
   2   1   6     1190.04     1174.29      8.62 o 
   3   1   6      691.44      743.83      7.25 o 
   4   1   6       63.65       64.23      3.28 o 
   5   1   6       40.69       37.01      3.06 o 
   6   1   6       23.94       19.93      5.77 o 
   7   1   6       17.70       28.38      5.68 o 
  -7   2   6       45.59       59.11     10.07 o 
  -6   2   6       41.21       44.46      5.46 o 
  -5   2   6      599.95      584.68     13.59 o 
  -4   2   6      220.23      217.08      7.27 o 
  -3   2   6      223.96      237.09      5.58 o 
  -2   2   6      303.80      317.02      7.34 o 
  -1   2   6      250.66      213.55      5.66 o 
   0   2   6       86.68       94.40      2.61 o 
   1   2   6      250.87      221.72      3.15 o 
   2   2   6      303.63      300.89      5.37 o 
   3   2   6      223.97      242.04      4.19 o 
   4   2   6      220.23      209.32      8.63 o 
   5   2   6      600.10      552.39     10.99 o 
   6   2   6       41.14       39.73      5.04 o 
   7   2   6       45.60       56.28      7.06 o 
  -7   3   6        1.39        7.94      4.87 o 
  -6   3   6       11.92        6.61      4.06 o 
  -5   3   6       83.38       87.51     10.65 o 
  -4   3   6      148.45      155.31      6.10 o 
  -3   3   6      141.23      138.96      5.89 o 
  -2   3   6       40.89       53.20      4.26 o 
  -1   3   6     2123.63     2150.24     17.59 o 
   0   3   6        5.35        3.00      1.65 o 
   1   3   6     2122.37     2154.32     19.43 o 
   2   3   6       41.16       55.12      4.34 o 
   3   3   6      140.88      144.50      5.92 o 
   4   3   6      148.29      146.83      5.57 o 
   5   3   6       83.65       82.39      7.22 o 
   6   3   6       11.87       21.17      8.10 o 
   7   3   6        1.39       11.09      5.01 o 
  -7   4   6       11.51       12.98      5.39 o 
  -6   4   6       41.99       47.75      5.95 o 
  -5   4   6      403.74      376.68     12.02 o 
  -4   4   6      201.66      197.60     11.21 o 
  -3   4   6      128.59      127.48      4.73 o 
  -2   4   6     1613.67     1579.06     27.05 o 
  -1   4   6      408.25      441.71      7.11 o 
   0   4   6       15.05       25.81      2.40 o 
   1   4   6      407.88      426.51      7.38 o 
   2   4   6     1613.40     1629.93     17.47 o 
   3   4   6      128.61      141.10      5.91 o 
   4   4   6      202.02      186.30      7.33 o 
   5   4   6      403.56      352.52     13.60 o 
   6   4   6       41.90       46.84      6.12 o 
   7   4   6       11.47       26.89      5.82 o 
  -6   5   6       18.99       17.08      4.85 o 
  -5   5   6       49.53       53.22      6.09 o 
  -4   5   6       98.48       93.95      7.07 o 
  -3   5   6        1.00        3.64      2.18 o 
  -2   5   6     1217.52     1165.28     17.19 o 
  -1   5   6     1440.17     1369.92     11.31 o 
   0   5   6     3383.38     3694.06     30.09 o 
   1   5   6     1439.47     1392.65     15.49 o 
   2   5   6     1217.35     1154.01     15.14 o 
   3   5   6        0.99        7.26      2.50 o 
   4   5   6       97.92       93.37      5.55 o 
   5   5   6       49.43       62.16      6.47 o 
   6   5   6       19.06       24.04      5.03 o 
  -6   6   6       35.33       43.62      6.44 o 
  -5   6   6       15.36       12.94      4.49 o 
  -4   6   6       74.75       78.75      7.10 o 
  -3   6   6      101.06      101.25      7.17 o 
  -2   6   6      207.96      192.69      5.05 o 
  -1   6   6      754.65      713.49      7.81 o 
   0   6   6      128.58      137.08      4.51 o 
   1   6   6      754.44      716.81     10.87 o 
   2   6   6      208.22      212.92      6.97 o 
   3   6   6      101.34      101.20      7.82 o 
   4   6   6       74.96       77.61      5.39 o 
   5   6   6       15.37       24.00      4.66 o 
   6   6   6       35.31       54.75      7.18 o 
  -6   7   6        7.67        4.86      4.95 o 
  -5   7   6       14.32       19.23      4.85 o 
  -4   7   6      101.60       88.43      7.67 o 
  -3   7   6      138.53      128.37      8.99 o 
  -2   7   6        1.32        3.64      2.43 o 
  -1   7   6       36.04       35.09      2.94 o 
   0   7   6       22.72       34.68      2.74 o 
   1   7   6       36.19       34.50      3.22 o 
   2   7   6        1.34        4.53      2.51 o 
   3   7   6      138.57      138.35      6.55 o 
   4   7   6      101.49      100.50      6.11 o 
   5   7   6       14.34       24.79      5.46 o 
   6   7   6        7.70       11.59      4.54 o 
  -6   8   6       43.96       42.49      6.96 o 
  -5   8   6        6.19        6.74      5.88 o 
  -4   8   6       12.85       13.87      5.86 o 
  -3   8   6      101.60      108.43      9.71 o 
  -2   8   6      104.83      115.87      7.79 o 
  -1   8   6       80.45       78.53      4.14 o 
   0   8   6      153.82      160.25      5.93 o 
   1   8   6       80.31       86.62      4.45 o 
   2   8   6      104.48      113.85      5.26 o 
   3   8   6      101.31      106.77      5.40 o 
   4   8   6       12.78       17.00      3.14 o 
   5   8   6        6.25       11.84      3.93 o 
   6   8   6       43.96       57.90      8.79 o 
  -5   9   6       93.61       76.95      8.31 o 
  -4   9   6       90.51      101.92      8.75 o 
  -3   9   6      150.02      167.29     10.48 o 
  -2   9   6       85.48       88.72     10.36 o 
  -1   9   6      756.04      741.65     13.48 o 
   0   9   6        2.77        3.82      2.23 o 
   1   9   6      756.10      730.43     10.88 o 
   2   9   6       85.59       89.52      4.99 o 
   3   9   6      149.97      168.08      6.74 o 
   4   9   6       90.68      104.19      6.27 o 
   5   9   6       93.83      101.23      7.32 o 
  -5  10   6       11.80       18.01      6.18 o 
  -4  10   6        7.55       13.83      4.91 o 
  -3  10   6       41.86       47.90      6.98 o 
  -2  10   6       75.55       85.94      7.46 o 
  -1  10   6       69.43       77.62      6.04 o 
   0  10   6        0.55        3.42      2.61 o 
   1  10   6       69.58       69.49      4.45 o 
   2  10   6       75.75       82.52      4.91 o 
   3  10   6       41.77       43.90      3.95 o 
   4  10   6        7.55       17.76      4.21 o 
   5  10   6       11.84       18.09      5.09 o 
  -4  11   6       39.38       38.48      7.11 o 
  -3  11   6       15.83       14.03      6.33 o 
  -2  11   6        4.52        0.50      3.86 o 
  -1  11   6       35.88       53.99      7.64 o 
   0  11   6       15.82       18.98      3.23 o 
   1  11   6       35.77       41.46      3.89 o 
   2  11   6        4.52        6.74      2.69 o 
   3  11   6       15.85       21.83      4.19 o 
   4  11   6       39.40       40.51      5.24 o 
  -3  12   6        8.60       11.96      4.80 o 
  -2  12   6       42.07       57.45      7.10 o 
  -1  12   6        1.24        7.52      4.29 o 
   0  12   6        0.19        6.37      3.29 o 
   1  12   6        1.23        6.53      3.10 o 
   2  12   6       42.03       50.40      4.50 o 
   3  12   6        8.62        8.09      3.80 o 
  -2  13   6       21.22       38.74      6.55 o 
  -1  13   6       67.78       70.45      8.83 o 
   0  13   6      105.55       94.29      7.39 o 
   1  13   6       67.69       71.66      5.92 o 
   2  13   6       21.18       33.35      5.32 o 
   1   0   7        6.56        4.71      1.22 o 
   2   0   7       48.83       63.75      2.50 o 
   3   0   7       26.03       27.69      2.60 o 
   4   0   7       53.66       49.49      3.72 o 
   5   0   7        4.12        3.76      2.70 o 
   6   0   7        1.38        4.00      4.01 o 
   7   0   7        3.78       21.41      6.44 o 
  -7   1   7        1.69        7.11      6.60 o 
  -6   1   7       40.31       52.90      8.27 o 
  -5   1   7       24.78       28.91      3.93 o 
  -4   1   7      254.23      258.79      7.92 o 
  -3   1   7      693.50      762.86     12.31 o 
  -2   1   7      256.92      259.06      5.74 o 
  -1   1   7      719.90      715.33      8.03 o 
   0   1   7      479.18      468.46      5.57 o 
   1   1   7      719.46      713.84      6.56 o 
   2   1   7      257.22      250.47      5.02 o 
   3   1   7      693.74      737.59      7.31 o 
   4   1   7      253.81      254.61      7.03 o 
   5   1   7       25.00       22.26      3.91 o 
   6   1   7       40.17       48.92      6.29 o 
   7   1   7        1.69        5.05      4.90 o 
  -7   2   7        4.16       14.48      7.34 o 
  -6   2   7        6.22        6.87      5.24 o 
  -5   2   7       66.30       67.14      6.03 o 
  -4   2   7      153.75      149.60      5.69 o 
  -3   2   7      107.39      109.33      4.07 o 
  -2   2   7      163.26      163.60      6.06 o 
  -1   2   7      306.85      306.09      6.24 o 
   0   2   7      147.28      136.00      3.42 o 
   1   2   7      305.92      293.92      3.51 o 
   2   2   7      163.11      152.41      3.67 o 
   3   2   7      107.56      106.62      3.07 o 
   4   2   7      153.80      150.69      4.56 o 
   5   2   7       66.48       70.89      5.16 o 
   6   2   7        6.24       10.43      4.31 o 
   7   2   7        4.14        2.02      4.85 o 
  -7   3   7       63.27       66.37     12.51 o 
  -6   3   7       12.89       18.22      4.65 o 
  -5   3   7      118.30      103.44      7.45 o 
  -4   3   7      856.16      799.81     15.50 o 
  -3   3   7       13.66       17.34      3.38 o 
  -2   3   7      290.48      271.60      7.64 o 
  -1   3   7     1583.57     1536.99     19.31 o 
   0   3   7      147.73      141.34      4.05 o 
   1   3   7     1585.17     1592.46     10.75 o 
   2   3   7      289.81      269.62      4.33 o 
   3   3   7       13.62       21.83      1.90 o 
   4   3   7      855.29      826.89     12.43 o 
   5   3   7      118.14      125.32      8.77 o 
   6   3   7       12.88       12.45      4.63 o 
   7   3   7       63.35       68.71     15.04 o 
  -7   4   7       24.96       27.38      5.83 o 
  -6   4   7        1.88        1.64      4.03 o 
  -5   4   7      173.40      165.26      9.44 o 
  -4   4   7      390.09      353.42     10.73 o 
  -3   4   7       56.12       52.83      5.04 o 
  -2   4   7      567.28      545.20     11.47 o 
  -1   4   7      412.04      405.84      6.04 o 
   0   4   7      284.60      299.74      5.90 o 
   1   4   7      412.43      407.47      7.44 o 
   2   4   7      566.68      563.88      9.54 o 
   3   4   7       56.13       52.00      4.12 o 
   4   4   7      390.29      362.34      9.17 o 
   5   4   7      173.35      188.17     10.35 o 
   6   4   7        1.88        6.80      4.67 o 
   7   4   7       24.86       29.79      6.46 o 
  -6   5   7        0.78        3.25      5.02 o 
  -5   5   7      292.15      305.68     12.62 o 
  -4   5   7      114.82      122.02     10.33 o 
  -3   5   7       53.64       57.41      6.68 o 
  -2   5   7     1390.81     1288.22     15.29 o 
  -1   5   7     2035.53     2007.39     16.41 o 
   0   5   7     1093.08     1146.59     13.70 o 
   1   5   7     2035.55     1995.87     20.05 o 
   2   5   7     1390.54     1277.34     15.88 o 
   3   5   7       53.67       62.16      6.58 o 
   4   5   7      114.88      125.10      6.57 o 
   5   5   7      292.20      276.39     12.21 o 
   6   5   7        0.79        2.45      4.18 o 
  -6   6   7       69.89       78.27      8.04 o 
  -5   6   7       47.25       44.58      6.02 o 
  -4   6   7       34.82       33.33      5.25 o 
  -3   6   7       47.28       42.67      5.22 o 
  -2   6   7       16.50       20.90      2.29 o 
  -1   6   7      229.93      224.48      4.26 o 
   0   6   7      287.97      302.27      6.79 o 
   1   6   7      230.10      234.92      6.69 o 
   2   6   7       16.51       19.60      2.99 o 
   3   6   7       47.02       58.14      4.54 o 
   4   6   7       34.90       42.47      4.35 o 
   5   6   7       47.12       56.92      8.91 o 
   6   6   7       70.01       70.93      7.68 o 
  -6   7   7       43.90       51.88      7.29 o 
  -5   7   7       16.82       12.87      4.88 o 
  -4   7   7      157.59      149.86      9.53 o 
  -3   7   7       48.19       47.85      5.84 o 
  -2   7   7      445.40      415.82     17.44 o 
  -1   7   7      230.51      207.65      4.53 o 
   0   7   7      105.17      118.04      4.45 o 
   1   7   7      230.38      228.03      7.43 o 
   2   7   7      444.96      429.87      9.43 o 
   3   7   7       48.28       54.64      4.62 o 
   4   7   7      157.68      152.35      7.44 o 
   5   7   7       16.67       18.42      4.51 o 
   6   7   7       43.98       62.08      7.38 o 
  -5   8   7        3.64        0.87      3.91 o 
  -4   8   7       23.46       22.46      4.82 o 
  -3   8   7      194.45      202.45     14.32 o 
  -2   8   7      746.51      692.61     18.50 o 
  -1   8   7      278.41      284.12      6.62 o 
   0   8   7       62.42       69.05      4.42 o 
   1   8   7      278.14      273.75      7.14 o 
   2   8   7      746.74      686.83     11.40 o 
   3   8   7      194.55      195.52      8.09 o 
   4   8   7       23.46       34.83      4.24 o 
   5   8   7        3.65        8.14      3.71 o 
  -5   9   7       19.29       24.86      5.96 o 
  -4   9   7      139.61      133.74     12.69 o 
  -3   9   7      112.29      118.24      9.14 o 
  -2   9   7      136.66      145.46     11.83 o 
  -1   9   7       36.06       38.68      3.93 o 
   0   9   7      190.74      185.37      5.97 o 
   1   9   7       36.06       39.33      3.62 o 
   2   9   7      136.42      129.81      5.81 o 
   3   9   7      112.44      107.61      5.65 o 
   4   9   7      139.88      128.14      7.00 o 
   5   9   7       19.25       20.44      4.39 o 
  -5  10   7        9.40       20.76      6.34 o 
  -4  10   7       85.78       94.83      8.80 o 
  -3  10   7       60.34       67.89      7.40 o 
  -2  10   7       37.50       38.71      5.90 o 
  -1  10   7       44.88       44.68      4.92 o 
   0  10   7       57.51       56.11      4.39 o 
   1  10   7       44.69       46.74      3.82 o 
   2  10   7       37.49       43.12      3.88 o 
   3  10   7       60.23       56.36      4.37 o 
   4  10   7       85.75       88.55      6.78 o 
   5  10   7        9.39       20.86      4.70 o 
  -4  11   7       79.05       75.79      8.59 o 
  -3  11   7        5.42        5.33      4.50 o 
  -2  11   7       25.97       42.53      6.06 o 
  -1  11   7       65.38       69.34      8.24 o 
   0  11   7       40.42       34.69      4.24 o 
   1  11   7       65.58       64.72      4.98 o 
   2  11   7       26.07       33.13      3.63 o 
   3  11   7        5.47       14.64      3.43 o 
   4  11   7       79.11       82.91      6.85 o 
  -3  12   7       10.19       13.47      5.22 o 
  -2  12   7        5.31        9.37      4.60 o 
  -1  12   7        2.62        9.13      4.63 o 
   0  12   7        8.27       15.15      4.12 o 
   1  12   7        2.66        6.91      3.14 o 
   2  12   7        5.31        8.68      5.40 o 
   3  12   7       10.24        9.34      4.14 o 
  -2  13   7       73.00       83.38      8.73 o 
  -1  13   7       20.71       38.35      6.29 o 
   0  13   7       18.99       21.05      5.51 o 
   1  13   7       20.78       22.48      4.38 o 
   2  13   7       73.00       92.92      7.58 o 
   0   0   8        9.64       13.47      3.02 o 
   1   0   8      427.46      449.89      5.42 o 
   2   0   8        3.82        1.98      1.26 o 
   3   0   8      129.12      137.45      5.20 o 
   4   0   8       11.78       14.32      2.84 o 
   5   0   8        7.10        3.49      2.59 o 
   6   0   8        1.60       10.28      4.09 o 
   7   0   8       29.49       47.46      7.47 o 
  -7   1   8       14.09       38.73     13.91 o 
  -6   1   8       16.25       18.67      8.61 o 
  -5   1   8        4.21        5.78      3.13 o 
  -4   1   8      181.58      180.87      6.79 o 
  -3   1   8      209.94      234.41      6.27 o 
  -2   1   8      375.72      393.97      6.37 o 
  -1   1   8     1035.63     1079.18      9.55 o 
   0   1   8     1386.16     1379.97     11.56 o 
   1   1   8     1035.57     1055.70      9.40 o 
   2   1   8      375.95      393.85      4.78 o 
   3   1   8      210.25      239.62      4.39 o 
   4   1   8      181.86      179.05      6.30 o 
   5   1   8        4.23        4.40      3.25 o 
   6   1   8       16.23       16.40      4.62 o 
   7   1   8       14.14       17.52      6.30 o 
  -7   2   8        0.52        8.99      6.17 o 
  -6   2   8       89.08       92.60     11.30 o 
  -5   2   8       51.52       41.22      5.12 o 
  -4   2   8      102.71       95.36      6.29 o 
  -3   2   8       43.37       48.44      2.86 o 
  -2   2   8       70.60       82.19      4.78 o 
  -1   2   8      683.40      684.23      9.18 o 
   0   2   8        0.01       -1.14      1.03 o 
   1   2   8      682.52      692.29      6.30 o 
   2   2   8       70.96       78.83      3.40 o 
   3   2   8       43.46       49.39      2.41 o 
   4   2   8      102.75      102.03      4.47 o 
   5   2   8       51.42       39.04      4.96 o 
   6   2   8       89.09      101.75      8.43 o 
   7   2   8        0.51       17.08      5.53 o 
  -7   3   8        9.65       16.70      7.98 o 
  -6   3   8       45.98       45.62      5.82 o 
  -5   3   8      169.73      160.02      8.89 o 
  -4   3   8      381.96      376.18     16.60 o 
  -3   3   8       92.97       95.49      6.47 o 
  -2   3   8       83.66       96.79      7.67 o 
  -1   3   8      450.51      462.91      9.71 o 
   0   3   8      498.80      601.14      7.58 o 
   1   3   8      450.58      471.97      5.60 o 
   2   3   8       83.53       87.47      2.76 o 
   3   3   8       92.85       97.99      3.33 o 
   4   3   8      382.57      345.70      9.23 o 
   5   3   8      169.69      166.01     10.02 o 
   6   3   8       45.78       38.47      9.20 o 
   7   3   8        9.66       14.60      6.65 o 
  -6   4   8       32.13       43.41      5.83 o 
  -5   4   8      278.27      260.63     13.56 o 
  -4   4   8      301.08      271.12     14.90 o 
  -3   4   8       52.16       54.44      5.28 o 
  -2   4   8      577.91      606.18     14.47 o 
  -1   4   8     1179.65     1221.25     12.48 o 
   0   4   8      880.64      888.74     11.06 o 
   1   4   8     1179.30     1179.82     14.06 o 
   2   4   8      577.50      567.48     10.80 o 
   3   4   8       52.33       56.59      4.46 o 
   4   4   8      301.46      287.74      9.13 o 
   5   4   8      278.19      265.64     12.30 o 
   6   4   8       32.10       53.65     13.10 o 
  -6   5   8        4.80       -4.49      3.94 o 
  -5   5   8       27.72       24.55      4.83 o 
  -4   5   8      329.86      315.75     11.88 o 
  -3   5   8      233.38      246.80     16.43 o 
  -2   5   8      441.70      432.69     11.05 o 
  -1   5   8     1164.81     1119.28     12.54 o 
   0   5   8       43.00       42.89      3.21 o 
   1   5   8     1165.50     1118.25     14.10 o 
   2   5   8      442.24      432.67      8.88 o 
   3   5   8      233.54      242.45      8.08 o 
   4   5   8      329.86      308.07      9.66 o 
   5   5   8       27.72       27.28      3.99 o 
   6   5   8        4.77       15.83      7.34 o 
  -6   6   8       31.08       51.08      7.29 o 
  -5   6   8       10.01       10.23      4.41 o 
  -4   6   8       42.94       42.26      5.63 o 
  -3   6   8      146.80      159.43      9.04 o 
  -2   6   8      659.00      560.66     13.33 o 
  -1   6   8      211.18      195.85      7.61 o 
   0   6   8       14.56       19.65      2.66 o 
   1   6   8      211.45      205.13      6.60 o 
   2   6   8      659.12      603.53     10.96 o 
   3   6   8      146.64      145.25      6.85 o 
   4   6   8       43.07       53.53      4.89 o 
   5   6   8       10.00       19.02      3.66 o 
   6   6   8       31.11       38.17      6.79 o 
  -6   7   8       12.00       25.87      6.06 o 
  -5   7   8        4.31        2.14      4.17 o 
  -4   7   8       96.15       77.94      7.31 o 
  -3   7   8      709.68      682.21     18.64 o 
  -2   7   8       50.37       51.06      5.94 o 
  -1   7   8      146.05      149.77      5.55 o 
   0   7   8       11.74       11.36      2.53 o 
   1   7   8      145.77      149.49      6.39 o 
   2   7   8       50.16       58.62      4.70 o 
   3   7   8      709.02      676.47     20.04 o 
   4   7   8       96.33       95.54      6.47 o 
   5   7   8        4.37        6.14      3.23 o 
   6   7   8       12.04       20.15      5.61 o 
  -5   8   8        2.76        3.66      4.37 o 
  -4   8   8       89.32       73.34      7.56 o 
  -3   8   8      522.63      484.58     18.33 o 
  -2   8   8      650.41      592.59     15.25 o 
  -1   8   8      111.95      117.06      5.51 o 
   0   8   8      420.84      389.27      7.27 o 
   1   8   8      111.85      119.80      5.61 o 
   2   8   8      650.70      581.94     13.57 o 
   3   8   8      522.70      472.93     10.79 o 
   4   8   8       89.32      101.83      6.44 o 
   5   8   8        2.75       10.90      3.96 o 
  -5   9   8       23.97       28.61      6.26 o 
  -4   9   8      101.02       84.80      8.41 o 
  -3   9   8      101.18      102.70      8.63 o 
  -2   9   8       84.44       84.85      7.51 o 
  -1   9   8       37.47       38.78      4.59 o 
   0   9   8        2.10       -0.14      2.39 o 
   1   9   8       37.54       46.95      3.85 o 
   2   9   8       84.56       95.71      5.71 o 
   3   9   8      101.20       93.51      5.40 o 
   4   9   8      101.05      103.24      5.97 o 
   5   9   8       23.88       24.19      4.59 o 
  -4  10   8       45.63       37.55      6.18 o 
  -3  10   8       45.06       39.24      6.08 o 
  -2  10   8       39.78       28.56      5.17 o 
  -1  10   8      110.45       98.66      8.11 o 
   0  10   8      160.58      172.77      6.93 o 
   1  10   8      110.38      112.35      5.47 o 
   2  10   8       39.86       42.61      5.25 o 
   3  10   8       44.93       43.47      4.17 o 
   4  10   8       45.56       49.66      6.13 o 
  -4  11   8        2.85        5.14      6.38 o 
  -3  11   8        1.61        5.55      4.34 o 
  -2  11   8       13.58       21.48      5.05 o 
  -1  11   8       39.09       40.60      5.94 o 
   0  11   8        2.35        4.73      3.30 o 
   1  11   8       39.01       42.79      4.63 o 
   2  11   8       13.56       14.14      3.84 o 
   3  11   8        1.62        8.31      3.78 o 
   4  11   8        2.90       20.60      4.51 o 
  -3  12   8       19.11       18.23      5.67 o 
  -2  12   8       13.66       15.72      5.06 o 
  -1  12   8       19.12       31.54      5.81 o 
   0  12   8       29.05       27.44      5.43 o 
   1  12   8       19.08       18.09      3.63 o 
   2  12   8       13.64       16.72      3.88 o 
   3  12   8       19.03       24.13      4.77 o 
  -2  13   8        1.61        6.02      4.92 o 
  -1  13   8       23.66       25.46      7.05 o 
   0  13   8        9.49        2.20      4.57 o 
   1  13   8       23.60       26.57      5.09 o 
   2  13   8        1.60        9.35      4.59 o 
   1   0   9      316.19      323.19      5.10 o 
   2   0   9     2207.68     2409.88     17.41 o 
   3   0   9       74.07       91.22      4.30 o 
   4   0   9        2.72        1.82      2.22 o 
   5   0   9       10.92       12.35      3.47 o 
   6   0   9        5.41        7.52      4.92 o 
   7   0   9       34.26       45.11      8.41 o 
  -7   1   9       22.18       29.75      6.98 o 
  -6   1   9        5.08       11.41      6.00 o 
  -5   1   9       17.49       19.72      3.81 o 
  -4   1   9       43.82       43.42      4.09 o 
  -3   1   9       92.91      100.09      4.90 o 
  -2   1   9       60.72       69.43      3.66 o 
  -1   1   9      111.75      110.55      3.35 o 
   0   1   9       24.02       19.09      1.83 o 
   1   1   9      111.65      112.78      4.55 o 
   2   1   9       60.71       66.09      3.04 o 
   3   1   9       92.58       99.60      3.40 o 
   4   1   9       43.71       53.41      3.68 o 
   5   1   9       17.42       15.56      3.75 o 
   6   1   9        5.10        5.46      5.20 o 
   7   1   9       22.08       26.14      6.71 o 
  -7   2   9       33.36       32.74      9.80 o 
  -6   2   9       19.24       19.35      5.30 o 
  -5   2   9       72.96       82.97      6.66 o 
  -4   2   9       89.64       94.43      6.73 o 
  -3   2   9       28.51       23.75      3.56 o 
  -2   2   9     1529.17     1557.54     27.27 o 
  -1   2   9      346.03      348.94      6.10 o 
   0   2   9      207.79      207.31      4.13 o 
   1   2   9      346.49      345.96      4.65 o 
   2   2   9     1528.94     1563.25     12.58 o 
   3   2   9       28.30       29.14      2.03 o 
   4   2   9       89.70       85.28      4.49 o 
   5   2   9       72.96       77.16      7.11 o 
   6   2   9       19.14       22.47      7.14 o 
   7   2   9       33.30       45.81      9.67 o 
  -6   3   9       38.58       36.64      5.70 o 
  -5   3   9      243.82      216.60     11.33 o 
  -4   3   9       75.37       79.19      6.32 o 
  -3   3   9       63.07       71.70      5.84 o 
  -2   3   9      720.91      720.18     13.18 o 
  -1   3   9      105.84      107.94      5.82 o 
   0   3   9     1760.35     1994.75     15.88 o 
   1   3   9      105.70      107.25      2.73 o 
   2   3   9      720.84      704.70      8.20 o 
   3   3   9       63.34       61.72      2.92 o 
   4   3   9       75.32       78.38      5.42 o 
   5   3   9      243.75      243.36     12.49 o 
   6   3   9       38.62       44.98      6.50 o 
  -6   4   9       62.96       62.08      6.81 o 
  -5   4   9      309.76      301.72     17.41 o 
  -4   4   9      202.65      189.60     16.29 o 
  -3   4   9      219.46      204.84      8.83 o 
  -2   4   9       74.34       71.22      6.25 o 
  -1   4   9      293.11      313.42      8.81 o 
   0   4   9      656.06      684.23      9.86 o 
   1   4   9      293.24      303.58      4.89 o 
   2   4   9       74.19       62.44      4.23 o 
   3   4   9      219.47      208.65      7.60 o 
   4   4   9      202.51      183.76      7.90 o 
   5   4   9      309.31      280.74     12.74 o 
   6   4   9       63.18       60.41      7.26 o 
  -6   5   9        1.08        9.42      4.57 o 
  -5   5   9       20.06       19.98      4.80 o 
  -4   5   9      400.54      383.26     12.04 o 
  -3   5   9      123.51      114.08      7.58 o 
  -2   5   9       32.08       32.67      4.46 o 
  -1   5   9      382.26      371.63      9.19 o 
   0   5   9      109.16      119.27      5.72 o 
   1   5   9      381.64      357.56      7.77 o 
   2   5   9       32.14       26.13      3.22 o 
   3   5   9      123.48      116.09      6.17 o 
   4   5   9      400.26      383.06     12.46 o 
   5   5   9       20.17       32.61      4.09 o 
   6   5   9        1.08       -2.19      4.29 o 
  -6   6   9       17.47        3.24      7.14 o 
  -5   6   9       36.04       34.22      5.49 o 
  -4   6   9      606.83      556.69     14.75 o 
  -3   6   9      301.23      274.81     15.06 o 
  -2   6   9      846.68      680.35     34.52 o 
  -1   6   9       24.92       30.25      2.36 o 
   0   6   9       77.72       81.93      4.96 o 
   1   6   9       25.00       30.18      3.36 o 
   2   6   9      846.16      762.34     19.52 o 
   3   6   9      300.49      288.44      9.13 o 
   4   6   9      607.40      566.31     12.10 o 
   5   6   9       36.03       30.27      4.92 o 
   6   6   9       17.53       13.11      5.29 o 
  -6   7   9        6.04        4.20      5.14 o 
  -5   7   9       12.47        8.37      4.38 o 
  -4   7   9      120.74      121.08      9.13 o 
  -3   7   9      641.53      625.67     15.70 o 
  -2   7   9      477.26      446.05     12.72 o 
  -1   7   9      198.28      194.58      5.23 o 
   0   7   9        1.32       -0.85      2.17 o 
   1   7   9      198.20      202.01      7.34 o 
   2   7   9      476.85      439.83     10.56 o 
   3   7   9      642.25      600.51     13.27 o 
   4   7   9      120.82      120.54      7.02 o 
   5   7   9       12.51       11.67      3.72 o 
   6   7   9        6.04        9.34      7.43 o 
  -5   8   9       11.56       13.35      4.98 o 
  -4   8   9      245.49      248.48     18.24 o 
  -3   8   9       82.13       77.92      7.11 o 
  -2   8   9      248.13      212.86     11.53 o 
  -1   8   9       32.92       30.02      4.01 o 
   0   8   9       23.49       26.66      2.89 o 
   1   8   9       33.03       26.93      3.59 o 
   2   8   9      248.30      234.28     11.77 o 
   3   8   9       82.31       79.88      5.67 o 
   4   8   9      245.77      233.15      9.54 o 
   5   8   9       11.54       22.62      4.66 o 
  -5   9   9       12.35       12.35      5.51 o 
  -4   9   9       55.26       52.79      6.83 o 
  -3   9   9        5.80       13.54      4.75 o 
  -2   9   9       11.96        8.52      3.97 o 
  -1   9   9       48.96       39.48      5.71 o 
   0   9   9        0.85        3.68      2.58 o 
   1   9   9       49.16       46.05      3.83 o 
   2   9   9       11.96       16.74      3.12 o 
   3   9   9        5.76        8.07      3.11 o 
   4   9   9       55.19       41.57      4.85 o 
   5   9   9       12.32       22.32      4.67 o 
  -4  10   9       19.67       16.08      5.77 o 
  -3  10   9       63.68       66.51      7.74 o 
  -2  10   9        0.51        0.43      3.65 o 
  -1  10   9       76.74       75.59      7.52 o 
   0  10   9       44.63       50.22      5.35 o 
   1  10   9       76.74       73.14      4.64 o 
   2  10   9        0.51        3.80      2.60 o 
   3  10   9       63.73       71.92      5.02 o 
   4  10   9       19.67       30.82      4.26 o 
  -4  11   9        5.24       14.80      5.56 o 
  -3  11   9       18.71       17.14      5.39 o 
  -2  11   9       14.60       12.57      4.79 o 
  -1  11   9       52.32       50.27      6.71 o 
   0  11   9       45.75       41.27      6.08 o 
   1  11   9       52.25       56.24      4.71 o 
   2  11   9       14.61       20.90      3.37 o 
   3  11   9       18.69       34.60      3.95 o 
   4  11   9        5.23       16.04      5.40 o 
  -3  12   9       40.60       45.85      7.17 o 
  -2  12   9       18.89       18.01      5.50 o 
  -1  12   9        5.81        9.19      4.76 o 
   0  12   9        2.39        5.92      4.55 o 
   1  12   9        5.81       23.01      4.04 o 
   2  12   9       18.91       27.00      4.80 o 
   3  12   9       40.63       39.56      5.35 o 
  -1  13   9       11.94       26.41      6.08 o 
   0  13   9        0.01        0.11      4.25 o 
   1  13   9       11.87       23.52      5.51 o 
   0   0  10      113.05      103.18      6.31 o 
   1   0  10        8.26       10.35      1.88 o 
   2   0  10      379.86      403.28      6.96 o 
   3   0  10       54.93       64.38      3.24 o 
   4   0  10       32.75       35.48      3.18 o 
   5   0  10        0.21        3.44      6.22 o 
   6   0  10        0.15        7.52      5.16 o 
   7   0  10        0.12        7.12      6.42 o 
  -6   1  10       22.93       19.13      4.99 o 
  -5   1  10       37.99       41.91      9.58 o 
  -4   1  10      122.70      140.38      7.69 o 
  -3   1  10       44.24       53.87      4.09 o 
  -2   1  10      163.70      165.40      4.46 o 
  -1   1  10       60.57       74.70      3.06 o 
   0   1  10      272.16      289.43      5.06 o 
   1   1  10       60.58       78.27      3.00 o 
   2   1  10      163.87      163.15      4.07 o 
   3   1  10       44.37       54.63      2.73 o 
   4   1  10      122.57      127.98      5.91 o 
   5   1  10       38.11       49.28      7.15 o 
   6   1  10       22.91       39.30      6.88 o 
  -6   2  10       12.60        8.23      5.87 o 
  -5   2  10        5.61        1.96      3.18 o 
  -4   2  10       14.52       13.13      3.47 o 
  -3   2  10      143.29      144.47      6.78 o 
  -2   2  10      508.37      490.82      9.27 o 
  -1   2  10     1626.46     1720.66     14.08 o 
   0   2  10     1275.80     1291.58     11.04 o 
   1   2  10     1625.72     1718.38     14.01 o 
   2   2  10      508.29      490.88      6.53 o 
   3   2  10      143.42      144.21      6.41 o 
   4   2  10       14.55       10.18      2.81 o 
   5   2  10        5.72       12.40      4.71 o 
   6   2  10       12.72       15.59      5.72 o 
  -6   3  10        6.39       17.87      5.65 o 
  -5   3  10        6.58        9.99      3.96 o 
  -4   3  10       37.25       49.67      5.36 o 
  -3   3  10       31.16       37.93      5.95 o 
  -2   3  10      551.39      556.81     11.68 o 
  -1   3  10      183.65      192.74      7.57 o 
   0   3  10     1667.53     1771.72     13.89 o 
   1   3  10      183.75      194.78      3.54 o 
   2   3  10      550.95      542.21      7.92 o 
   3   3  10       31.25       32.93      2.94 o 
   4   3  10       37.28       41.67      4.47 o 
   5   3  10        6.64        0.81      3.95 o 
   6   3  10        6.34       19.05      8.41 o 
  -6   4  10        4.13        8.30      4.44 o 
  -5   4  10      140.82      128.22      8.48 o 
  -4   4  10      169.02      174.43     10.59 o 
  -3   4  10      135.77      140.27      7.87 o 
  -2   4  10       11.60       17.14      3.77 o 
  -1   4  10       40.53       43.76      4.51 o 
   0   4  10       14.49       18.99      2.49 o 
   1   4  10       40.28       48.44      2.29 o 
   2   4  10       11.66       12.39      2.67 o 
   3   4  10      135.74      132.89      6.59 o 
   4   4  10      169.05      170.05      7.95 o 
   5   4  10      140.47      114.98      7.75 o 
   6   4  10        4.17       -2.11      4.30 o 
  -6   5  10       79.12       92.47     14.00 o 
  -5   5  10      184.42      173.06     10.20 o 
  -4   5  10      169.52      169.95      9.72 o 
  -3   5  10      993.21      953.03     20.86 o 
  -2   5  10        2.09        3.42      3.14 o 
  -1   5  10      683.52      672.55      9.36 o 
   0   5  10      157.92      154.16      5.57 o 
   1   5  10      684.64      665.54     10.99 o 
   2   5  10        2.08        1.10      2.44 o 
   3   5  10      993.06      927.01     20.53 o 
   4   5  10      169.86      190.08      8.51 o 
   5   5  10      184.36      180.30     11.52 o 
   6   5  10       79.21       85.57     14.65 o 
  -6   6  10        0.09        4.35      7.63 o 
  -5   6  10       13.48       12.12      7.55 o 
  -4   6  10       46.84       43.48      5.61 o 
  -3   6  10       19.06       19.17      4.72 o 
  -2   6  10      173.13      147.82      8.55 o 
  -1   6  10       60.52       67.41      6.42 o 
   0   6  10      436.99      415.73      8.43 o 
   1   6  10       60.52       65.37      5.12 o 
   2   6  10      173.13      171.31      7.30 o 
   3   6  10       18.96       18.61      3.47 o 
   4   6  10       46.73       43.31      4.54 o 
   5   6  10       13.43        9.73      3.53 o 
   6   6  10        0.09        7.58      5.09 o 
  -5   7  10        3.69        0.09      5.08 o 
  -4   7  10      152.10      164.98     10.29 o 
  -3   7  10      432.24      421.45     14.01 o 
  -2   7  10      811.46      727.84     41.61 o 
  -1   7  10       48.11       51.72      4.47 o 
   0   7  10       13.70       16.75      3.25 o 
   1   7  10       48.04       55.13      4.55 o 
   2   7  10      810.88      724.29     13.06 o 
   3   7  10      432.29      427.55     10.55 o 
   4   7  10      152.12      159.46      8.46 o 
   5   7  10        3.71        9.30      3.63 o 
  -5   8  10        4.91       13.82      5.20 o 
  -4   8  10       31.73       44.30      6.18 o 
  -3   8  10      549.51      509.05     15.00 o 
  -2   8  10       84.00       74.89     10.76 o 
  -1   8  10       10.01        5.96      4.00 o 
   0   8  10      406.14      399.88      9.17 o 
   1   8  10       10.03        7.27      4.00 o 
   2   8  10       83.98       74.02      5.44 o 
   3   8  10      549.62      469.12     17.43 o 
   4   8  10       31.75       42.53      4.93 o 
   5   8  10        4.93       18.67      3.97 o 
  -5   9  10        2.58        6.00      5.04 o 
  -4   9  10        0.17        4.93      4.61 o 
  -3   9  10       63.96       63.22      7.11 o 
  -2   9  10       37.86       31.23      5.48 o 
  -1   9  10       33.73       41.38      5.91 o 
   0   9  10      420.43      375.18      9.80 o 
   1   9  10       33.69       35.43      3.67 o 
   2   9  10       37.82       27.91      6.10 o 
   3   9  10       64.00       68.93      5.87 o 
   4   9  10        0.17        9.95      3.49 o 
   5   9  10        2.57        5.41      4.38 o 
  -4  10  10       36.55       41.00      6.41 o 
  -3  10  10       44.04       55.82      7.32 o 
  -2  10  10       12.60       11.41      5.52 o 
  -1  10  10       66.54       52.19      7.56 o 
   0  10  10      252.95      219.77     11.81 o 
   1  10  10       66.43       62.51      4.66 o 
   2  10  10       12.68       13.27      2.97 o 
   3  10  10       44.05       42.27      4.23 o 
   4  10  10       36.49       42.41      4.99 o 
  -3  11  10        1.04        2.12      4.63 o 
  -2  11  10       23.20       17.31      5.36 o 
  -1  11  10       47.84       50.31      7.54 o 
   0  11  10       42.91       47.01      6.21 o 
   1  11  10       47.67       48.76      4.54 o 
   2  11  10       23.15       25.97      3.86 o 
   3  11  10        1.05        6.46      3.17 o 
  -2  12  10       14.81       15.83      5.91 o 
  -1  12  10       28.95       30.38      5.93 o 
   0  12  10      127.68      123.25      9.76 o 
   1  12  10       28.96       28.59      5.04 o 
   2  12  10       14.72       14.05      4.11 o 
   0  13  10        1.20       11.38      5.70 o 
   1   0  11       92.60       90.59      3.55 o 
   2   0  11       27.64       25.72      2.25 o 
   3   0  11       48.74       43.06      2.91 o 
   4   0  11       77.17       71.84      6.39 o 
   5   0  11        1.11       -2.46      3.56 o 
   6   0  11        0.45        8.31      6.38 o 
  -6   1  11        2.88       16.12      5.89 o 
  -5   1  11       28.49       33.61      4.40 o 
  -4   1  11       10.94        9.09      2.68 o 
  -3   1  11       78.05       74.32      4.12 o 
  -2   1  11      113.54      121.39      5.01 o 
  -1   1  11       69.33       67.12      3.10 o 
   0   1  11      125.46      129.11      4.04 o 
   1   1  11       69.49       75.70      3.19 o 
   2   1  11      113.55      124.00      5.18 o 
   3   1  11       78.11       79.32      3.17 o 
   4   1  11       10.87       10.94      3.24 o 
   5   1  11       28.39       30.53      6.07 o 
   6   1  11        2.84        7.97      5.43 o 
  -6   2  11        0.72        4.90      6.05 o 
  -5   2  11       30.63       37.82      5.04 o 
  -4   2  11       96.72       94.48      6.02 o 
  -3   2  11       11.79       11.12      2.94 o 
  -2   2  11      152.10      159.10      5.77 o 
  -1   2  11      759.61      761.27      8.73 o 
   0   2  11      349.93      383.36      6.14 o 
   1   2  11      758.29      757.07      8.47 o 
   2   2  11      152.01      156.59      4.34 o 
   3   2  11       11.88        9.54      2.34 o 
   4   2  11       96.89      101.12     12.08 o 
   5   2  11       30.67       17.40      5.68 o 
   6   2  11        0.71        7.70      5.36 o 
  -6   3  11       43.36       47.03      7.88 o 
  -5   3  11      112.31      110.49      9.96 o 
  -4   3  11       49.22       59.05      5.85 o 
  -3   3  11        5.82        2.69      3.05 o 
  -2   3  11      186.09      212.99     12.83 o 
  -1   3  11      507.77      515.11      8.95 o 
   0   3  11       82.32       80.32      3.19 o 
   1   3  11      508.64      492.21      6.15 o 
   2   3  11      186.37      193.29      7.24 o 
   3   3  11        5.83        6.27      2.82 o 
   4   3  11       49.17       60.53      5.70 o 
   5   3  11      112.42      118.75     10.31 o 
   6   3  11       43.42       41.76     11.60 o 
  -6   4  11       32.66       27.99      7.39 o 
  -5   4  11       12.69        3.48      4.13 o 
  -4   4  11       62.59       62.18      6.15 o 
  -3   4  11       22.86       13.16      3.89 o 
  -2   4  11      109.15      114.55      7.05 o 
  -1   4  11      362.48      361.00     10.04 o 
   0   4  11       97.12       88.62      5.49 o 
   1   4  11      362.88      371.85      5.38 o 
   2   4  11      109.18      111.68      4.53 o 
   3   4  11       22.87       22.32      3.63 o 
   4   4  11       62.85       72.33      5.49 o 
   5   4  11       12.69        9.33      3.37 o 
   6   4  11       32.69       37.78      7.51 o 
  -6   5  11       20.03       29.19      5.73 o 
  -5   5  11       13.47       13.70      7.50 o 
  -4   5  11      364.81      348.25     11.98 o 
  -3   5  11      226.28      236.35     16.74 o 
  -2   5  11       43.35       44.06      5.26 o 
  -1   5  11       77.89       89.48      6.75 o 
   0   5  11       47.37       52.81      3.81 o 
   1   5  11       77.94       87.58      3.13 o 
   2   5  11       43.42       46.75      4.27 o 
   3   5  11      225.91      217.21      8.46 o 
   4   5  11      364.90      375.48     11.32 o 
   5   5  11       13.48       13.22      4.53 o 
   6   5  11       19.99       23.08      6.84 o 
  -6   6  11       12.04       24.03      6.72 o 
  -5   6  11       14.68       16.60      4.65 o 
  -4   6  11      265.84      260.18     11.88 o 
  -3   6  11     1796.28     1639.42     26.38 o 
  -2   6  11      405.36      374.71     11.81 o 
  -1   6  11       41.47       47.17      5.53 o 
   0   6  11      128.46      135.07      5.76 o 
   1   6  11       41.59       38.09      3.87 o 
   2   6  11      405.82      383.17      9.45 o 
   3   6  11     1796.60     1678.25     26.85 o 
   4   6  11      265.73      270.05     10.07 o 
   5   6  11       14.64       13.27      5.59 o 
   6   6  11       12.06       18.48      7.37 o 
  -5   7  11        9.25       15.67      4.88 o 
  -4   7  11      230.21      217.01     13.47 o 
  -3   7  11      303.82      295.72     12.56 o 
  -2   7  11       86.98       83.85      7.30 o 
  -1   7  11       36.08       39.75      5.50 o 
   0   7  11      145.23      161.17      6.79 o 
   1   7  11       35.97       36.37      3.92 o 
   2   7  11       87.06       68.31      5.53 o 
   3   7  11      304.16      312.12     16.29 o 
   4   7  11      230.12      217.96      9.40 o 
   5   7  11        9.27       16.90      4.04 o 
  -5   8  11        0.78        5.43      4.94 o 
  -4   8  11        5.23        8.24      4.57 o 
  -3   8  11      323.09      298.97     13.28 o 
  -2   8  11       96.94       99.21      8.02 o 
  -1   8  11       16.53       13.06      4.49 o 
   0   8  11      538.18      495.55     10.30 o 
   1   8  11       16.46       23.07      3.62 o 
   2   8  11       96.93      100.67      8.35 o 
   3   8  11      322.96      301.85     10.42 o 
   4   8  11        5.31        6.66      3.47 o 
   5   8  11        0.77       12.24      4.07 o 
  -4   9  11       23.80       29.20      5.75 o 
  -3   9  11       12.26       10.62      4.63 o 
  -2   9  11       10.48       10.21      4.10 o 
  -1   9  11       67.59       63.74      8.04 o 
   0   9  11       21.65       25.89      4.97 o 
   1   9  11       67.61       64.77      4.76 o 
   2   9  11       10.61       10.28      4.17 o 
   3   9  11       12.18       15.79      3.51 o 
   4   9  11       23.83       21.01      4.26 o 
  -4  10  11       10.04       24.14      5.89 o 
  -3  10  11       10.03        4.79      4.57 o 
  -2  10  11       16.82       15.26      4.70 o 
  -1  10  11       76.47       77.55      7.82 o 
   0  10  11       71.67       73.97      7.73 o 
   1  10  11       76.44       67.19      5.49 o 
   2  10  11       16.83       12.56      3.02 o 
   3  10  11       10.05       17.05      3.77 o 
   4  10  11       10.02       18.62      3.93 o 
  -3  11  11       10.86       14.82      6.65 o 
  -2  11  11       13.63       15.54      5.32 o 
  -1  11  11       56.20       70.53      7.72 o 
   0  11  11       32.92       33.75      5.84 o 
   1  11  11       56.08       56.90      6.00 o 
   2  11  11       13.59       19.71      3.70 o 
   3  11  11       10.94       22.98      3.77 o 
  -2  12  11       25.09       27.86      8.40 o 
  -1  12  11        1.69        3.50      4.62 o 
   0  12  11       20.57       21.00      5.35 o 
   1  12  11        1.69        8.73      4.92 o 
   2  12  11       25.16       30.74      4.36 o 
   0   0  12      209.41      219.89      7.24 o 
   1   0  12       16.38       13.95      2.08 o 
   2   0  12      696.20      710.20      9.02 o 
   3   0  12       44.88       47.60      3.03 o 
   4   0  12        0.10        1.36      3.11 o 
   5   0  12        0.85       12.10      3.94 o 
   6   0  12       25.94       31.30      6.56 o 
  -6   1  12       31.99       37.59      7.38 o 
  -5   1  12       30.40       24.46      4.08 o 
  -4   1  12       57.15       46.75      4.32 o 
  -3   1  12        1.41        0.93      1.96 o 
  -2   1  12      166.68      169.37      4.87 o 
  -1   1  12      279.60      276.24      5.54 o 
   0   1  12      855.30      918.48     10.33 o 
   1   1  12      279.92      263.83      6.15 o 
   2   1  12      166.36      172.96      4.47 o 
   3   1  12        1.46        4.29      2.56 o 
   4   1  12       57.11       54.47      5.15 o 
   5   1  12       30.46       36.51      6.49 o 
   6   1  12       32.11       34.36      7.28 o 
  -6   2  12       21.49       15.68      5.38 o 
  -5   2  12       22.00       20.40      9.75 o 
  -4   2  12      103.87      100.41      6.29 o 
  -3   2  12      170.77      166.96      6.98 o 
  -2   2  12      259.41      251.14      5.68 o 
  -1   2  12      786.06      823.19     10.14 o 
   0   2  12      201.94      191.13      4.79 o 
   1   2  12      785.80      794.89     11.05 o 
   2   2  12      259.58      268.25      5.90 o 
   3   2  12      170.92      173.51      6.69 o 
   4   2  12      103.97      107.24      7.47 o 
   5   2  12       21.98       16.33      6.77 o 
   6   2  12       21.50       26.77      8.43 o 
  -6   3  12        2.33        7.41      5.12 o 
  -5   3  12       31.56       34.89      5.34 o 
  -4   3  12      200.15      181.52      8.18 o 
  -3   3  12      224.94      224.40      9.07 o 
  -2   3  12      192.09      182.61      7.29 o 
  -1   3  12       79.74       88.25      4.06 o 
   0   3  12       38.76       36.42      2.50 o 
   1   3  12       79.99       89.01      3.37 o 
   2   3  12      191.91      181.40      5.28 o 
   3   3  12      224.74      218.92      9.30 o 
   4   3  12      199.62      181.60      9.30 o 
   5   3  12       31.69       42.05      7.00 o 
   6   3  12        2.35        9.62      6.37 o 
  -6   4  12       13.93       28.22      6.27 o 
  -5   4  12       73.14       83.76      7.24 o 
  -4   4  12      335.37      327.72     11.61 o 
  -3   4  12      219.19      217.47      9.56 o 
  -2   4  12      110.47      115.53      7.41 o 
  -1   4  12      243.56      242.38      9.50 o 
   0   4  12      533.41      510.02      8.13 o 
   1   4  12      243.48      247.76      4.47 o 
   2   4  12      110.08      106.06      4.85 o 
   3   4  12      219.68      226.18      9.56 o 
   4   4  12      335.76      354.53     11.08 o 
   5   4  12       73.12       77.58      7.96 o 
   6   4  12       13.92       33.14      7.04 o 
  -6   5  12       12.13       13.67      5.99 o 
  -5   5  12      216.34      205.64     15.67 o 
  -4   5  12      182.68      178.47      9.90 o 
  -3   5  12      887.39      823.25     30.44 o 
  -2   5  12      215.10      216.28      9.78 o 
  -1   5  12       59.60       65.91      6.19 o 
   0   5  12      377.48      336.22      7.61 o 
   1   5  12       59.41       62.93      3.21 o 
   2   5  12      215.31      213.97      8.91 o 
   3   5  12      887.61      823.16     18.98 o 
   4   5  12      182.48      181.40      8.66 o 
   5   5  12      216.37      200.91      9.61 o 
   6   5  12       12.08       26.30      6.56 o 
  -5   6  12       19.12       23.17      5.21 o 
  -4   6  12      159.56      141.71     12.23 o 
  -3   6  12      751.87      707.10     19.14 o 
  -2   6  12      350.26      346.18     13.98 o 
  -1   6  12      120.34      113.80      7.98 o 
   0   6  12       38.74       37.32      3.59 o 
   1   6  12      120.03      109.38      5.95 o 
   2   6  12      350.57      335.00      9.39 o 
   3   6  12      751.96      702.57     13.66 o 
   4   6  12      159.44      145.91      7.97 o 
   5   6  12       19.12       21.47      4.33 o 
  -5   7  12        6.76        3.56      6.17 o 
  -4   7  12       96.08       79.65      7.67 o 
  -3   7  12       29.80       31.92      5.26 o 
  -2   7  12      284.16      280.45     12.29 o 
  -1   7  12       39.21       37.59      5.54 o 
   0   7  12       15.67       12.28      2.97 o 
   1   7  12       39.40       40.45      4.80 o 
   2   7  12      284.05      266.65      9.41 o 
   3   7  12       29.88       37.70      4.36 o 
   4   7  12       95.93       85.32      6.35 o 
   5   7  12        6.75       12.25      4.12 o 
  -5   8  12       12.78       29.57      6.33 o 
  -4   8  12       34.53       42.87      6.38 o 
  -3   8  12       16.51       19.70      4.76 o 
  -2   8  12      154.85      164.42     10.40 o 
  -1   8  12       39.34       52.29      6.44 o 
   0   8  12       42.43       37.08      3.89 o 
   1   8  12       39.33       37.33      4.88 o 
   2   8  12      154.71      146.55      7.55 o 
   3   8  12       16.43       11.90      3.44 o 
   4   8  12       34.49       33.98      4.70 o 
   5   8  12       12.85       20.45      4.52 o 
  -4   9  12       45.06       51.16      6.75 o 
  -3   9  12       45.61       39.39      5.95 o 
  -2   9  12      185.30      190.11     11.47 o 
  -1   9  12       11.73        9.48      4.59 o 
   0   9  12       39.48       49.30      6.43 o 
   1   9  12       11.72       12.33      3.31 o 
   2   9  12      185.40      188.66      8.69 o 
   3   9  12       45.62       47.88      5.20 o 
   4   9  12       45.07       64.22      5.91 o 
  -4  10  12        3.45       14.16      5.46 o 
  -3  10  12       43.37       42.58      6.73 o 
  -2  10  12        7.22       10.11      4.68 o 
  -1  10  12       20.81       24.15      5.46 o 
   0  10  12       60.60       52.51      8.57 o 
   1  10  12       20.80       24.43      3.59 o 
   2  10  12        7.16       13.62      3.37 o 
   3  10  12       43.20       49.56      5.33 o 
   4  10  12        3.47        8.12      4.26 o 
  -3  11  12        8.84       19.32      7.01 o 
  -2  11  12        7.27       14.96      8.03 o 
  -1  11  12       15.38       16.46      5.36 o 
   0  11  12       10.79       15.24      5.07 o 
   1  11  12       15.43       12.38      5.00 o 
   2  11  12        7.25        5.89      3.40 o 
   3  11  12        8.84       16.27      4.41 o 
  -1  12  12        8.42       10.83      5.48 o 
   0  12  12        9.49       14.40      5.31 o 
   1  12  12        8.45       26.58      5.87 o 
   1   0  13      115.33      115.44      4.32 o 
   2   0  13      374.82      375.15      6.68 o 
   3   0  13        3.12        2.30      2.13 o 
   4   0  13       15.04       18.86      3.58 o 
   5   0  13        0.49        7.12      5.24 o 
   6   0  13        0.87       13.25      6.24 o 
  -6   1  13        6.42       12.00      5.91 o 
  -5   1  13       82.55       72.05     10.11 o 
  -4   1  13       37.56       41.20      8.21 o 
  -3   1  13       69.97       76.07      4.18 o 
  -2   1  13       87.94       98.12      4.15 o 
  -1   1  13      522.05      530.72      8.03 o 
   0   1  13      111.58      130.10      4.52 o 
   1   1  13      522.06      515.26      7.57 o 
   2   1  13       87.82       98.73      3.83 o 
   3   1  13       70.15       74.34      4.84 o 
   4   1  13       37.59       37.52      5.92 o 
   5   1  13       82.71       80.22      8.80 o 
   6   1  13        6.41       -2.25      5.57 o 
  -6   2  13        1.07        1.62      4.12 o 
  -5   2  13      106.33      110.11      7.42 o 
  -4   2  13       80.76       77.45      4.95 o 
  -3   2  13       95.07       94.69      5.00 o 
  -2   2  13       20.03       25.48      2.67 o 
  -1   2  13      170.23      177.23      5.02 o 
   0   2  13      414.87      387.46      6.69 o 
   1   2  13      169.90      173.17      4.77 o 
   2   2  13       19.99       18.42      2.44 o 
   3   2  13       94.84       93.50      5.48 o 
   4   2  13       80.60       86.29      7.59 o 
   5   2  13      106.26       95.76     11.88 o 
   6   2  13        1.06       19.44      8.04 o 
  -6   3  13       45.20       36.77      8.35 o 
  -5   3  13       40.67       46.15      6.83 o 
  -4   3  13        6.80       16.02      3.83 o 
  -3   3  13      149.05      152.27      7.45 o 
  -2   3  13       56.53       63.11      5.06 o 
  -1   3  13      230.69      223.06      7.23 o 
   0   3  13      247.66      252.49      5.60 o 
   1   3  13      230.28      220.91      6.07 o 
   2   3  13       56.40       54.58      4.04 o 
   3   3  13      149.22      156.23      8.32 o 
   4   3  13        6.81       12.09      4.19 o 
   5   3  13       40.73       52.65      6.56 o 
   6   3  13       45.19       39.63      9.76 o 
  -6   4  13       16.64       21.90      6.67 o 
  -5   4  13       23.69       27.37      5.10 o 
  -4   4  13      379.44      365.83     16.20 o 
  -3   4  13       64.60       57.44      6.04 o 
  -2   4  13        5.52        6.22      3.56 o 
  -1   4  13      270.51      273.49     10.51 o 
   0   4  13      451.89      452.40      7.28 o 
   1   4  13      270.24      266.25      6.21 o 
   2   4  13        5.57        4.18      2.96 o 
   3   4  13       64.68       67.57      5.32 o 
   4   4  13      379.47      393.06     11.99 o 
   5   4  13       23.70       22.05      4.62 o 
   6   4  13       16.70       22.44      6.76 o 
  -5   5  13       19.35       18.50      4.92 o 
  -4   5  13       38.04       30.87      5.51 o 
  -3   5  13       58.12       57.39      6.21 o 
  -2   5  13      865.43      821.71     21.16 o 
  -1   5  13       40.49       40.48      5.39 o 
   0   5  13      106.22      105.09      6.38 o 
   1   5  13       40.73       47.03      4.25 o 
   2   5  13      865.63      766.16     14.65 o 
   3   5  13       58.17       60.63      5.13 o 
   4   5  13       37.94       41.47      4.85 o 
   5   5  13       19.31       16.69      4.04 o 
  -5   6  13       11.88       12.35      4.65 o 
  -4   6  13        0.17       11.79      4.13 o 
  -3   6  13      169.22      160.44     10.52 o 
  -2   6  13       19.36       21.26      5.97 o 
  -1   6  13        0.29       -3.43      3.70 o 
   0   6  13       61.72       70.80      5.55 o 
   1   6  13        0.27       -1.08      2.38 o 
   2   6  13       19.37       22.70      3.68 o 
   3   6  13      169.27      158.42      7.99 o 
   4   6  13        0.17        2.35      3.20 o 
   5   6  13       11.85       18.09      4.56 o 
  -5   7  13       14.01       21.68      5.53 o 
  -4   7  13       68.80       61.69      7.14 o 
  -3   7  13      286.37      287.99     12.98 o 
  -2   7  13      149.52      135.31      9.15 o 
  -1   7  13       19.15       22.93      4.98 o 
   0   7  13      140.34      144.15      6.47 o 
   1   7  13       19.16       22.53      3.67 o 
   2   7  13      149.23      157.21      7.69 o 
   3   7  13      286.32      270.78     11.55 o 
   4   7  13       68.75       58.92      5.66 o 
   5   7  13       14.08       14.08      4.06 o 
  -4   8  13       29.24       35.79      6.25 o 
  -3   8  13      170.48      162.24     13.54 o 
  -2   8  13       11.85       13.66      4.43 o 
  -1   8  13      116.94      105.06      8.54 o 
   0   8  13      209.24      197.88     11.77 o 
   1   8  13      116.85      103.90      6.36 o 
   2   8  13       11.88       10.78      3.26 o 
   3   8  13      170.54      153.01      8.21 o 
   4   8  13       29.09       28.06      4.49 o 
  -4   9  13       23.27       21.90      5.38 o 
  -3   9  13      229.14      221.24     12.81 o 
  -2   9  13       18.38       28.08      5.45 o 
  -1   9  13      163.25      143.18     10.06 o 
   0   9  13       41.79       37.71      5.79 o 
   1   9  13      163.38      170.03      8.06 o 
   2   9  13       18.42       29.66      4.26 o 
   3   9  13      229.32      206.68      9.71 o 
   4   9  13       23.27       31.75      4.78 o 
  -3  10  13      109.87      102.72      9.30 o 
  -2  10  13       23.05       13.86      5.62 o 
  -1  10  13       29.14       24.42      5.58 o 
   0  10  13       85.85       88.69      8.92 o 
   1  10  13       29.12       30.23      6.01 o 
   2  10  13       23.09       29.93      4.50 o 
   3  10  13      109.79       99.02      9.45 o 
  -2  11  13        1.06        3.40      4.94 o 
  -1  11  13       22.92       21.64      5.73 o 
   0  11  13       72.26       62.06      7.83 o 
   1  11  13       22.91       19.28      5.13 o 
   2  11  13        1.05       10.26      3.69 o 
  -1  12  13        1.93        7.18      5.21 o 
   0  12  13        0.02        8.63      5.44 o 
   1  12  13        1.92       15.67      5.70 o 
   0   0  14       10.82       12.88      3.18 o 
   1   0  14      447.22      443.07      8.64 o 
   2   0  14       28.95       26.57      2.70 o 
   3   0  14      362.76      363.10      8.41 o 
   4   0  14       47.74       41.84      6.04 o 
   5   0  14       51.63       49.03      7.70 o 
   6   0  14        1.07       17.43      6.68 o 
  -6   1  14        1.53        8.25      5.66 o 
  -5   1  14       59.82       58.93      6.61 o 
  -4   1  14       90.58       88.20      6.48 o 
  -3   1  14       57.12       54.65      3.58 o 
  -2   1  14      143.79      137.93      5.59 o 
  -1   1  14       21.93       21.41      2.60 o 
   0   1  14        0.54        2.22      1.87 o 
   1   1  14       21.88       23.22      2.60 o 
   2   1  14      143.53      146.41      5.23 o 
   3   1  14       57.14       55.14      4.48 o 
   4   1  14       90.59       96.15      8.15 o 
   5   1  14       60.05       54.29      9.98 o 
   6   1  14        1.50       13.31      7.48 o 
  -6   2  14       12.86       22.26      9.06 o 
  -5   2  14       69.96       63.98      6.08 o 
  -4   2  14      193.42      187.30      7.82 o 
  -3   2  14       37.45       38.44      3.73 o 
  -2   2  14       25.11       23.81      2.70 o 
  -1   2  14       84.24       82.78      3.89 o 
   0   2  14       13.84       17.72      2.40 o 
   1   2  14       84.49       87.99      3.88 o 
   2   2  14       25.02       26.91      3.35 o 
   3   2  14       37.19       42.53      5.63 o 
   4   2  14      193.49      210.40     11.58 o 
   5   2  14       70.26       92.20     25.51 o 
   6   2  14       12.87       26.13      8.77 o 
  -6   3  14       18.81       25.12      5.70 o 
  -5   3  14       22.13       36.79      6.22 o 
  -4   3  14        6.66        7.01      3.57 o 
  -3   3  14      206.98      197.05      8.35 o 
  -2   3  14      373.90      356.34      8.08 o 
  -1   3  14      332.82      328.94      6.37 o 
   0   3  14        7.37        5.31      2.04 o 
   1   3  14      332.99      332.01      7.71 o 
   2   3  14      374.20      358.07      8.19 o 
   3   3  14      207.14      204.60     10.81 o 
   4   3  14        6.70        5.66      3.78 o 
   5   3  14       22.11       22.34      6.03 o 
   6   3  14       18.75       16.44      7.47 o 
  -5   4  14        1.09        8.89      4.86 o 
  -4   4  14      384.46      371.05     12.65 o 
  -3   4  14      155.45      149.24      7.86 o 
  -2   4  14      381.76      383.42     11.51 o 
  -1   4  14      258.80      275.80      7.40 o 
   0   4  14       22.09       22.64      2.63 o 
   1   4  14      258.85      256.98      6.20 o 
   2   4  14      381.61      368.94     10.93 o 
   3   4  14      155.73      157.21      8.76 o 
   4   4  14      384.66      403.22     13.70 o 
   5   4  14        1.10        5.62      3.72 o 
  -5   5  14       11.38       11.29      8.04 o 
  -4   5  14        5.64       10.13      4.12 o 
  -3   5  14       44.19       52.53      7.18 o 
  -2   5  14      435.13      404.30     14.08 o 
  -1   5  14       26.82       24.61      7.48 o 
   0   5  14       22.91       25.89      3.15 o 
   1   5  14       26.71       29.15      4.46 o 
   2   5  14      435.33      391.36     10.71 o 
   3   5  14       44.29       47.18      5.63 o 
   4   5  14        5.61       12.52      3.68 o 
   5   5  14       11.46       13.36      4.54 o 
  -5   6  14       43.68       38.25      5.97 o 
  -4   6  14       24.46       25.67      4.98 o 
  -3   6  14        1.63       -0.52      4.32 o 
  -2   6  14        8.39       11.70      4.40 o 
  -1   6  14      101.78      102.82      7.95 o 
   0   6  14       79.15       78.40      7.26 o 
   1   6  14      101.85      103.29      6.09 o 
   2   6  14        8.44        6.16      3.01 o 
   3   6  14        1.62        8.26      3.21 o 
   4   6  14       24.52       22.74      4.25 o 
   5   6  14       43.54       53.32      5.85 o 
  -5   7  14        6.43       20.57      5.68 o 
  -4   7  14       18.33       24.03      5.20 o 
  -3   7  14      164.24      150.99     10.04 o 
  -2   7  14        8.68        7.26      4.06 o 
  -1   7  14      172.19      161.21     10.11 o 
   0   7  14       13.34       21.30      4.80 o 
   1   7  14      172.19      159.03      7.43 o 
   2   7  14        8.62        6.91      3.16 o 
   3   7  14      164.13      155.86      8.25 o 
   4   7  14       18.33       19.43      4.08 o 
   5   7  14        6.44       14.65      4.16 o 
  -4   8  14       59.93       76.81      8.14 o 
  -3   8  14      128.82      131.13      9.84 o 
  -2   8  14       35.62       36.61      5.85 o 
  -1   8  14      101.27       97.95      8.44 o 
   0   8  14      472.24      399.83     14.99 o 
   1   8  14      101.26      101.36      6.39 o 
   2   8  14       35.62       41.05      4.54 o 
   3   8  14      128.80      126.15      7.62 o 
   4   8  14       59.92       62.81      5.90 o 
  -4   9  14        4.26        8.94      5.82 o 
  -3   9  14       83.03       86.66      8.66 o 
  -2   9  14        5.96        9.61      4.57 o 
  -1   9  14       31.96       41.81      6.35 o 
   0   9  14       69.68       56.64      7.08 o 
   1   9  14       31.97       40.65      6.11 o 
   2   9  14        6.05       11.76      3.60 o 
   3   9  14       83.01       80.46      6.56 o 
   4   9  14        4.24        8.57      4.03 o 
  -3  10  14      101.03       78.85      8.58 o 
  -2  10  14       27.79       38.44      6.85 o 
  -1  10  14        1.68        5.55      5.21 o 
   0  10  14       18.62       14.45      5.88 o 
   1  10  14        1.67        5.64      4.65 o 
   2  10  14       27.86       33.30      4.57 o 
   3  10  14      101.07       94.72      7.19 o 
  -2  11  14       66.47       83.11      9.28 o 
  -1  11  14        5.11       10.00      5.29 o 
   0  11  14        5.23        4.69      4.94 o 
   1  11  14        5.17       21.67      5.60 o 
   2  11  14       66.41       82.77      7.47 o 
   1   0  15      149.38      170.05      5.51 o 
   2   0  15        1.88        0.05      2.02 o 
   3   0  15      118.31      114.36      6.32 o 
   4   0  15      249.18      223.30     10.59 o 
   5   0  15      225.68      194.68     22.54 o 
   6   0  15        0.16        4.26      6.13 o 
  -6   1  15       21.71       33.50      7.50 o 
  -5   1  15       29.26       49.17      8.00 o 
  -4   1  15      159.82      153.70      9.60 o 
  -3   1  15       43.30       50.07      3.93 o 
  -2   1  15      334.40      306.64      6.99 o 
  -1   1  15       17.29       18.44      2.76 o 
   0   1  15        9.30        6.76      2.22 o 
   1   1  15       17.37       17.64      3.24 o 
   2   1  15      334.86      306.49      8.39 o 
   3   1  15       43.34       45.23      4.21 o 
   4   1  15      159.60      158.18     10.40 o 
   5   1  15       29.32       20.70     13.15 o 
   6   1  15       21.78       33.27      9.69 o 
  -6   2  15        4.10        7.93      6.67 o 
  -5   2  15      106.85      104.46      8.69 o 
  -4   2  15      155.57      161.71      8.55 o 
  -3   2  15        2.38        3.09      2.64 o 
  -2   2  15      262.54      268.04      7.71 o 
  -1   2  15       91.29       91.99      4.58 o 
   0   2  15        0.00        1.23      1.99 o 
   1   2  15       91.73       93.24      6.67 o 
   2   2  15      262.53      263.00      7.77 o 
   3   2  15        2.36        1.36      3.52 o 
   4   2  15      155.39      163.23     10.64 o 
   5   2  15      106.72      103.03     12.74 o 
   6   2  15        4.08       18.17      8.09 o 
  -5   3  15       13.00       20.72      4.65 o 
  -4   3  15        9.98       13.97      4.26 o 
  -3   3  15      281.49      280.46     10.53 o 
  -2   3  15      502.94      474.10      9.30 o 
  -1   3  15      278.91      274.46      6.35 o 
   0   3  15      113.34      114.25      4.82 o 
   1   3  15      279.52      273.89      7.60 o 
   2   3  15      503.36      468.05     12.19 o 
   3   3  15      281.27      264.31     13.10 o 
   4   3  15        9.96       22.98      4.86 o 
   5   3  15       13.01       19.07      5.00 o 
  -5   4  15       24.00       32.95      6.45 o 
  -4   4  15       87.10       95.65      6.85 o 
  -3   4  15      319.14      309.32     12.66 o 
  -2   4  15       71.60       63.26      4.65 o 
  -1   4  15       91.77       73.55      5.07 o 
   0   4  15      226.28      225.76      7.60 o 
   1   4  15       91.99       83.48      8.73 o 
   2   4  15       71.43       66.63      6.74 o 
   3   4  15      318.92      299.96     14.91 o 
   4   4  15       87.13       94.54      7.48 o 
   5   4  15       24.03       46.84      5.68 o 
  -5   5  15        8.10       19.51      5.28 o 
  -4   5  15        4.31       10.80      3.79 o 
  -3   5  15       69.26       63.25      6.49 o 
  -2   5  15      523.60      485.79     13.25 o 
  -1   5  15      158.77      158.56      6.43 o 
   0   5  15      151.16      142.34      7.28 o 
   1   5  15      158.86      156.06      9.68 o 
   2   5  15      522.73      475.07     12.38 o 
   3   5  15       69.37       82.12      6.76 o 
   4   5  15        4.35        0.35      3.97 o 
   5   5  15        8.08       18.65      4.77 o 
  -5   6  15        5.45       19.57      5.88 o 
  -4   6  15       36.42       42.28      6.03 o 
  -3   6  15       87.20       99.94      8.26 o 
  -2   6  15      163.75      167.80     10.08 o 
  -1   6  15       67.81       60.29      7.55 o 
   0   6  15       29.20       20.73      8.36 o 
   1   6  15       68.01       70.20      8.25 o 
   2   6  15      164.09      184.20      8.28 o 
   3   6  15       87.37       90.32      6.42 o 
   4   6  15       36.38       45.60      5.31 o 
   5   6  15        5.46       18.06      4.70 o 
  -4   7  15       17.97       17.27      4.97 o 
  -3   7  15       92.25       84.01      7.90 o 
  -2   7  15       13.98       17.75      4.87 o 
  -1   7  15       40.41       29.93      5.31 o 
   0   7  15      270.23      258.88     13.11 o 
   1   7  15       40.43       34.18      4.27 o 
   2   7  15       13.95       14.52      3.52 o 
   3   7  15       92.50       91.21      6.55 o 
   4   7  15       18.03       22.62      4.46 o 
  -4   8  15       11.62       16.81      5.38 o 
  -3   8  15       75.69       72.29      7.77 o 
  -2   8  15       60.60       72.21      7.72 o 
  -1   8  15       18.23       16.51      4.83 o 
   0   8  15        5.00        5.51      4.20 o 
   1   8  15       18.16       23.89      4.49 o 
   2   8  15       60.65       57.32      5.39 o 
   3   8  15       75.79       74.79      6.15 o 
   4   8  15       11.55       15.12      4.25 o 
  -3   9  15       41.35       51.11      7.15 o 
  -2   9  15        5.28        9.18      4.69 o 
  -1   9  15       36.90       55.32      7.47 o 
   0   9  15       17.09       23.84      5.49 o 
   1   9  15       36.89       39.67      6.44 o 
   2   9  15        5.25       11.88      3.63 o 
   3   9  15       41.23       39.68      7.09 o 
  -2  10  15       47.37       40.74      6.89 o 
  -1  10  15        1.92        0.69      4.50 o 
   0  10  15       22.13       10.52      5.06 o 
   1  10  15        1.93        5.78      4.96 o 
   2  10  15       47.43       48.46      6.07 o 
  -1  11  15       31.34       46.55      7.44 o 
   0  11  15        4.52       11.51      5.37 o 
   1  11  15       31.28       39.54      6.84 o 
   0   0  16      151.98      140.28      7.56 o 
   1   0  16      107.52      105.72      4.83 o 
   2   0  16       17.06       24.55      3.24 o 
   3   0  16       17.20       18.99      4.45 o 
   4   0  16       30.88       32.70      8.68 o 
   5   0  16        6.58       18.68     20.58 o 
  -5   1  16       69.42       70.26      9.20 o 
  -4   1  16       49.60       51.30      5.34 o 
  -3   1  16       48.94       53.67      4.21 o 
  -2   1  16      210.16      202.19      6.40 o 
  -1   1  16      155.53      143.63      5.50 o 
   0   1  16       56.87       57.60      3.82 o 
   1   1  16      154.85      143.78      5.28 o 
   2   1  16      210.88      225.63     10.90 o 
   3   1  16       48.92       51.59      4.53 o 
   4   1  16       49.57       57.18      6.70 o 
   5   1  16       69.48       70.91     11.63 o 
  -5   2  16       19.25       28.77      6.60 o 
  -4   2  16       92.70      115.20      8.93 o 
  -3   2  16       88.23       89.82      5.83 o 
  -2   2  16      214.26      193.56      6.13 o 
  -1   2  16       21.20       26.98      3.15 o 
   0   2  16      129.82      131.13      5.72 o 
   1   2  16       21.13       20.78      2.79 o 
   2   2  16      214.24      216.64      7.74 o 
   3   2  16       88.27       90.02      8.34 o 
   4   2  16       92.72      102.25      8.97 o 
   5   2  16       19.23       25.60      8.64 o 
  -5   3  16       23.05       23.21      6.13 o 
  -4   3  16       48.59       39.67      5.01 o 
  -3   3  16        0.13       -0.11      2.64 o 
  -2   3  16      772.19      733.44     11.88 o 
  -1   3  16      105.28       93.61      4.49 o 
   0   3  16       86.87       97.91      4.72 o 
   1   3  16      104.92      105.64      5.94 o 
   2   3  16      772.59      710.18     21.85 o 
   3   3  16        0.13       -1.84      3.16 o 
   4   3  16       48.69       50.67      6.66 o 
   5   3  16       23.06       24.36      5.62 o 
  -5   4  16       32.48       43.53      5.77 o 
  -4   4  16       17.91       19.93      3.88 o 
  -3   4  16       20.84       16.24      3.28 o 
  -2   4  16       28.09       25.04      3.66 o 
  -1   4  16      313.77      294.49      9.79 o 
   0   4  16       15.58       14.57      2.92 o 
   1   4  16      313.51      301.18     11.56 o 
   2   4  16       27.96       30.88      5.41 o 
   3   4  16       20.79       20.86      4.82 o 
   4   4  16       17.93       13.62      4.97 o 
   5   4  16       32.32       38.95      6.60 o 
  -5   5  16        0.81       13.72      5.65 o 
  -4   5  16       11.72       14.28      4.65 o 
  -3   5  16        4.08        4.31      3.45 o 
  -2   5  16       96.20       93.00      7.75 o 
  -1   5  16       68.44       67.57      4.77 o 
   0   5  16       76.80       73.20      5.06 o 
   1   5  16       68.42       80.39     10.50 o 
   2   5  16       95.98       78.68      8.20 o 
   3   5  16        4.09        7.34      3.83 o 
   4   5  16       11.71       20.22      4.58 o 
   5   5  16        0.81        2.23      5.34 o 
  -4   6  16       31.19       31.71      5.92 o 
  -3   6  16       27.37       24.73      5.13 o 
  -2   6  16       32.12       40.25      5.01 o 
  -1   6  16       88.50       88.87      6.60 o 
   0   6  16       17.86       14.70      4.62 o 
   1   6  16       88.22       93.19      8.10 o 
   2   6  16       32.10       42.36      5.22 o 
   3   6  16       27.31       37.34      5.36 o 
   4   6  16       31.22       45.16      6.72 o 
  -4   7  16        0.01        1.53      4.56 o 
  -3   7  16       14.44       13.32      4.56 o 
  -2   7  16       13.26        6.87      4.42 o 
  -1   7  16      141.74      120.86      9.24 o 
   0   7  16      340.83      290.71     13.35 o 
   1   7  16      142.06      129.15      8.18 o 
   2   7  16       13.27       18.41      3.90 o 
   3   7  16       14.47       17.84      3.92 o 
   4   7  16        0.02        8.23      3.94 o 
  -4   8  16       24.87       37.60      6.48 o 
  -3   8  16       67.15       59.70      7.47 o 
  -2   8  16       45.66       50.10      6.66 o 
  -1   8  16       27.11       24.13      5.40 o 
   0   8  16       54.62       44.73      6.45 o 
   1   8  16       27.06       34.10      7.24 o 
   2   8  16       45.65       37.59      4.80 o 
   3   8  16       67.16       75.15      6.40 o 
   4   8  16       24.76       29.22      5.07 o 
  -3   9  16       41.33       32.38      6.23 o 
  -2   9  16       11.42       18.33      5.72 o 
  -1   9  16        7.64       13.14      6.87 o 
   0   9  16       39.51       54.46      7.10 o 
   1   9  16        7.69       11.64      4.90 o 
   2   9  16       11.46       14.34      4.00 o 
   3   9  16       41.35       46.54      5.59 o 
  -2  10  16       55.34       69.37      8.32 o 
  -1  10  16        5.34       -0.36      5.02 o 
   0  10  16        4.98       13.09      7.86 o 
   1  10  16        5.37        9.04      5.23 o 
   2  10  16       55.42       63.09     11.91 o 
   0  11  16       10.64       10.12      6.97 o 
   1   0  17        2.12       -1.72      2.25 o 
   2   0  17        8.11        5.27      2.70 o 
   3   0  17       62.21       61.69      5.16 o 
   4   0  17      464.34      474.98     26.01 o 
   5   0  17        3.00        2.29      7.13 o 
  -5   1  17       27.17       35.80      8.50 o 
  -4   1  17       45.13       38.69      4.92 o 
  -3   1  17        5.06        6.19      3.06 o 
  -2   1  17       47.54       46.07      3.68 o 
  -1   1  17      435.89      413.95     11.05 o 
   0   1  17       28.82       25.49      3.09 o 
   1   1  17      435.86      420.27      8.05 o 
   2   1  17       47.61       40.82      4.20 o 
   3   1  17        5.03       11.74      4.16 o 
   4   1  17       45.16       40.14      6.26 o 
   5   1  17       27.29       39.63      9.61 o 
  -5   2  17       20.17       31.82      7.11 o 
  -4   2  17      207.26      193.89     12.17 o 
  -3   2  17       46.00       48.64      4.64 o 
  -2   2  17       76.02       77.19      4.70 o 
  -1   2  17      746.02      697.95     12.93 o 
   0   2  17       17.14       12.80      2.71 o 
   1   2  17      746.44      726.28     12.24 o 
   2   2  17       75.77       80.79      5.33 o 
   3   2  17       45.99       40.87      6.09 o 
   4   2  17      207.35      215.50     12.59 o 
   5   2  17       20.19       32.68      9.31 o 
  -5   3  17       17.11       19.46      5.75 o 
  -4   3  17        8.85       24.41      4.59 o 
  -3   3  17       51.10       54.76      4.52 o 
  -2   3  17      338.36      318.78      8.77 o 
  -1   3  17       20.96       28.29      3.87 o 
   0   3  17       99.49       93.58      4.77 o 
   1   3  17       20.93       22.42      3.95 o 
   2   3  17      338.69      317.10     13.02 o 
   3   3  17       51.16       49.62      6.48 o 
   4   3  17        8.78       12.23      4.76 o 
   5   3  17       17.15       22.69      5.89 o 
  -5   4  17        3.27        7.17      4.22 o 
  -4   4  17       13.88       20.68      5.07 o 
  -3   4  17        3.01        5.34      3.03 o 
  -2   4  17       67.46       63.33      4.67 o 
  -1   4  17       68.63       71.53      4.82 o 
   0   4  17       10.95       12.30      2.74 o 
   1   4  17       68.45       82.33      7.88 o 
   2   4  17       67.50       73.52      7.36 o 
   3   4  17        3.03        5.69      3.90 o 
   4   4  17       13.97       14.33      5.21 o 
   5   4  17        3.31        2.09      4.72 o 
  -4   5  17        8.97       22.47      5.24 o 
  -3   5  17       10.52       12.32      3.39 o 
  -2   5  17        1.07        1.98      2.74 o 
  -1   5  17      140.34      137.92      6.42 o 
   0   5  17        3.14        4.58      4.27 o 
   1   5  17      140.43      136.52      9.36 o 
   2   5  17        1.05       -1.85      6.89 o 
   3   5  17       10.47       10.31      4.64 o 
   4   5  17        9.00       12.93      4.98 o 
  -4   6  17       22.33       34.99      5.36 o 
  -3   6  17       14.77       13.06      4.18 o 
  -2   6  17       23.14       23.72      4.60 o 
  -1   6  17       48.34       45.84      4.29 o 
   0   6  17       32.76       25.99      5.23 o 
   1   6  17       48.28       53.71      6.61 o 
   2   6  17       23.24       31.59      5.72 o 
   3   6  17       14.80       24.78      4.73 o 
   4   6  17       22.48       33.73      5.58 o 
  -4   7  17        5.80        8.76      4.89 o 
  -3   7  17       94.10      100.80     10.31 o 
  -2   7  17        8.54       14.56      4.79 o 
  -1   7  17       20.01       24.16      5.39 o 
   0   7  17        5.38        8.84      5.02 o 
   1   7  17       20.07        9.73      5.09 o 
   2   7  17        8.62        5.23      3.67 o 
   3   7  17       94.01       93.68     11.41 o 
   4   7  17        5.82       20.50      5.12 o 
  -3   8  17        6.17       13.60      5.15 o 
  -2   8  17       51.62       37.79      6.10 o 
  -1   8  17       91.93       88.49      8.68 o 
   0   8  17       46.03       44.67      7.54 o 
   1   8  17       91.86       77.63     10.10 o 
   2   8  17       51.73       63.41      5.76 o 
   3   8  17        6.19       23.66      4.41 o 
  -2   9  17       19.72       25.13      5.84 o 
  -1   9  17       33.27       35.45      6.54 o 
   0   9  17        0.43        1.64      4.67 o 
   1   9  17       33.27       20.32      5.64 o 
   2   9  17       19.70       15.36      5.87 o 
  -1  10  17        0.75        6.76      5.41 o 
   0  10  17        0.16        9.08      5.13 o 
   1  10  17        0.75        0.96      4.92 o 
   0   0  18      695.14      676.27     17.33 o 
   1   0  18       77.53       75.12      4.48 o 
   2   0  18      156.63      167.42      7.78 o 
   3   0  18      216.36      240.04     10.53 o 
   4   0  18        0.78       -6.67      4.45 o 
   5   0  18      218.45      186.00     18.18 o 
  -5   1  18      165.23      163.15     13.23 o 
  -4   1  18       16.37       18.77      6.31 o 
  -3   1  18        7.42       18.97      3.66 o 
  -2   1  18      159.64      163.10      6.93 o 
  -1   1  18      181.89      197.94      6.72 o 
   0   1  18       85.12       98.75      5.00 o 
   1   1  18      181.90      193.42      7.09 o 
   2   1  18      159.76      167.42      7.63 o 
   3   1  18        7.41        7.71      4.21 o 
   4   1  18       16.38       14.62      5.07 o 
   5   1  18      165.35      176.09     17.79 o 
  -5   2  18       19.49       19.09     13.55 o 
  -4   2  18       44.08       38.16      5.28 o 
  -3   2  18       98.91      106.11      7.22 o 
  -2   2  18       79.97       90.76      5.06 o 
  -1   2  18      503.86      447.90     14.79 o 
   0   2  18        1.95       -0.54      2.22 o 
   1   2  18      504.05      462.15     14.06 o 
   2   2  18       79.79       95.64      6.83 o 
   3   2  18       98.84      104.65      8.81 o 
   4   2  18       43.93       36.30      6.72 o 
   5   2  18       19.52       18.16      8.59 o 
  -5   3  18       23.25       27.72      5.99 o 
  -4   3  18       56.18       51.43      5.84 o 
  -3   3  18       29.75       38.22      4.40 o 
  -2   3  18      155.76      163.29      7.68 o 
  -1   3  18       14.64       14.08      2.76 o 
   0   3  18        7.44       10.56      2.62 o 
   1   3  18       14.62       20.54      3.40 o 
   2   3  18      155.66      159.15     10.09 o 
   3   3  18       29.73       37.24      5.87 o 
   4   3  18       56.06       56.04      7.10 o 
   5   3  18       23.29       25.45      6.27 o 
  -4   4  18        1.88       14.15      4.93 o 
  -3   4  18        3.27       13.35      3.26 o 
  -2   4  18       39.97       51.25      4.35 o 
  -1   4  18        9.79        9.54      3.17 o 
   0   4  18       75.22       73.17      5.37 o 
   1   4  18        9.65        2.69      3.14 o 
   2   4  18       40.01       29.23      5.68 o 
   3   4  18        3.29        5.72      4.34 o 
   4   4  18        1.89        4.53      5.03 o 
  -4   5  18       21.71       19.94      4.66 o 
  -3   5  18        2.31        4.34      3.05 o 
  -2   5  18       21.80       28.16      3.82 o 
  -1   5  18      198.27      197.71      7.45 o 
   0   5  18       60.90       60.16      6.53 o 
   1   5  18      198.44      173.17     10.84 o 
   2   5  18       21.75       23.14      5.32 o 
   3   5  18        2.28       -2.96      7.03 o 
   4   5  18       21.70       38.44      8.74 o 
  -4   6  18        0.10        9.46      4.95 o 
  -3   6  18       10.65       21.08      3.96 o 
  -2   6  18       26.82       22.67      3.77 o 
  -1   6  18        4.94        6.12      3.86 o 
   0   6  18      156.56      128.98     11.49 o 
   1   6  18        4.93        6.39      4.35 o 
   2   6  18       26.97       19.78      5.43 o 
   3   6  18       10.69        3.88      4.92 o 
   4   6  18        0.10        4.10      5.14 o 
  -3   7  18       28.24       38.99      5.56 o 
  -2   7  18        1.04        4.97      3.80 o 
  -1   7  18        0.63       10.82      4.54 o 
   0   7  18      120.17      110.22      9.12 o 
   1   7  18        0.63        0.00      6.85 o 
   2   7  18        1.03        7.41      4.71 o 
   3   7  18       28.23       36.39      5.81 o 
  -3   8  18       10.16       10.40      8.49 o 
  -2   8  18        9.66       10.30      5.18 o 
  -1   8  18        7.27       12.93      4.90 o 
   0   8  18       10.16       10.66      5.12 o 
   1   8  18        7.19        2.27      4.63 o 
   2   8  18        9.73        8.75      4.24 o 
   3   8  18       10.16       12.89      4.81 o 
  -2   9  18       14.57       21.58      7.48 o 
  -1   9  18       34.19       43.64      6.63 o 
   0   9  18        8.35        8.93      5.17 o 
   1   9  18       34.11       30.04      6.54 o 
   2   9  18       14.69       13.55      5.68 o 
   1   0  19      230.24      236.95      7.94 o 
   2   0  19      113.84      119.65      6.78 o 
   3   0  19       12.18        9.41      3.36 o 
   4   0  19       52.99       54.50      8.25 o 
  -4   1  19       60.87       74.49     11.51 o 
  -3   1  19       21.01       24.30      3.95 o 
  -2   1  19      160.65      165.70      7.89 o 
  -1   1  19        2.83        3.46      2.71 o 
   0   1  19       11.66       17.57      2.93 o 
   1   1  19        2.82        4.55      2.65 o 
   2   1  19      160.68      165.51      9.47 o 
   3   1  19       20.96       16.81      8.13 o 
   4   1  19       60.74       60.92      7.68 o 
  -4   2  19       20.75       16.16      5.78 o 
  -3   2  19       60.12       68.39      8.72 o 
  -2   2  19        5.03       10.23      2.98 o 
  -1   2  19      273.57      276.36      8.14 o 
   0   2  19      103.45      116.29      5.49 o 
   1   2  19      273.26      250.25     14.33 o 
   2   2  19        5.06        8.62      4.14 o 
   3   2  19       60.25       60.52      7.32 o 
   4   2  19       20.66       18.10      5.62 o 
  -4   3  19       59.79       71.42      6.69 o 
  -3   3  19       47.48       52.09      5.57 o 
  -2   3  19      164.13      152.72      8.42 o 
  -1   3  19       13.44       14.01      2.78 o 
   0   3  19       17.80       14.28      3.03 o 
   1   3  19       13.48       15.74      3.93 o 
   2   3  19      164.13      168.84     10.62 o 
   3   3  19       47.53       62.48      7.89 o 
   4   3  19       59.81       65.16      8.10 o 
  -4   4  19       10.21       16.91      6.27 o 
  -3   4  19       93.15       96.71      6.54 o 
  -2   4  19       49.99       47.31      4.42 o 
  -1   4  19       13.55       24.44      3.92 o 
   0   4  19        5.07        6.97      2.93 o 
   1   4  19       13.49       19.46      6.27 o 
   2   4  19       49.84       52.08      6.69 o 
   3   4  19       93.12       91.74      8.70 o 
   4   4  19       10.20       12.39      7.20 o 
  -4   5  19       51.10       54.84      6.51 o 
  -3   5  19        6.12        2.90      3.26 o 
  -2   5  19        4.08        6.97      3.18 o 
  -1   5  19       16.68       11.82      4.05 o 
   0   5  19        0.00        7.17      4.09 o 
   1   5  19       16.80        7.18      4.21 o 
   2   5  19        4.12        6.11      4.32 o 
   3   5  19        6.11        5.86      5.36 o 
   4   5  19       51.15       56.47      8.12 o 
  -3   6  19        0.41        3.72      3.34 o 
  -2   6  19       12.65       12.27      3.49 o 
  -1   6  19        1.74        9.22      4.40 o 
   0   6  19       30.16       30.49      5.71 o 
   1   6  19        1.70       -1.16      3.98 o 
   2   6  19       12.60       10.42      6.94 o 
   3   6  19        0.41        1.81      4.61 o 
  -3   7  19        0.13        5.44      3.64 o 
  -2   7  19        0.02        4.07      3.46 o 
  -1   7  19        7.03       11.78      5.50 o 
   0   7  19       30.12       35.39      5.90 o 
   1   7  19        7.06       13.20      6.31 o 
   2   7  19        0.02        1.23      4.60 o 
   3   7  19        0.13        7.41      5.38 o 
  -2   8  19       61.80       66.41      7.73 o 
  -1   8  19       12.74       16.24      5.28 o 
   0   8  19        2.24        4.53      7.37 o 
   1   8  19       12.67       12.51      6.14 o 
   2   8  19       61.91       63.11     12.51 o 
  -1   9  19       17.20       27.70      6.50 o 
   0   9  19       58.22       70.89      8.59 o 
   1   9  19       17.25       28.02      6.64 o 
   0   0  20       21.91       27.37      5.54 o 
   1   0  20      457.70      435.23     10.57 o 
   2   0  20       40.90       49.73      4.92 o 
   3   0  20       24.18       34.17      5.71 o 
   4   0  20       43.50       55.86     11.55 o 
  -4   1  20       20.94       16.71      7.73 o 
  -3   1  20       17.93       27.62      4.48 o 
  -2   1  20       22.80       28.99      4.18 o 
  -1   1  20      178.28      184.63      6.89 o 
   0   1  20      190.31      201.59      7.01 o 
   1   1  20      178.52      177.71     10.68 o 
   2   1  20       22.97       22.52      3.80 o 
   3   1  20       17.88       15.92      4.89 o 
   4   1  20       20.85       30.45      6.34 o 
  -4   2  20        6.18       12.53      5.81 o 
  -3   2  20       36.75       40.10      5.94 o 
  -2   2  20       21.75       24.91      3.59 o 
  -1   2  20      218.64      232.06      7.84 o 
   0   2  20       48.11       52.97      4.42 o 
   1   2  20      218.58      218.33      8.81 o 
   2   2  20       21.77       29.46      5.38 o 
   3   2  20       36.66       42.34      6.62 o 
   4   2  20        6.20        3.41      4.96 o 
  -4   3  20       35.12       38.78      5.79 o 
  -3   3  20       18.38       23.75      7.88 o 
  -2   3  20      107.29      103.30     10.70 o 
  -1   3  20       18.13       19.10      3.07 o 
   0   3  20       60.70       69.82      5.47 o 
   1   3  20       18.13       31.36      4.48 o 
   2   3  20      107.15       96.05      8.57 o 
   3   3  20       18.35       16.39      5.31 o 
   4   3  20       35.31       43.87      6.87 o 
  -4   4  20        1.63        6.96      4.51 o 
  -3   4  20        8.48       11.67      3.79 o 
  -2   4  20       13.91       22.14      5.25 o 
  -1   4  20       19.87       28.36      4.58 o 
   0   4  20       27.13       26.42      4.53 o 
   1   4  20       19.98       21.68      5.29 o 
   2   4  20       13.95       12.42      4.68 o 
   3   4  20        8.49       17.28      5.50 o 
   4   4  20        1.63        8.17      5.41 o 
  -3   5  20       43.96       40.59      5.00 o 
  -2   5  20        6.44       10.76      3.52 o 
  -1   5  20       47.79       42.25      6.28 o 
   0   5  20        0.21        2.69      3.97 o 
   1   5  20       47.84       41.03      6.48 o 
   2   5  20        6.46        4.38      5.99 o 
   3   5  20       43.97       38.83      6.65 o 
  -3   6  20       16.69       17.82      3.99 o 
  -2   6  20        0.75        7.15      3.68 o 
  -1   6  20       11.57       15.35      4.98 o 
   0   6  20        8.91       11.50      5.86 o 
   1   6  20       11.53       14.10      4.66 o 
   2   6  20        0.76        8.18      5.01 o 
   3   6  20       16.79       20.78      5.74 o 
  -2   7  20        3.87        6.62      4.75 o 
  -1   7  20       32.03       51.39      9.15 o 
   0   7  20        0.12        4.49      4.63 o 
   1   7  20       32.05       40.81      6.63 o 
   2   7  20        3.85        1.98      4.64 o 
  -1   8  20       32.47       33.83      6.63 o 
   0   8  20        5.49       19.33      5.87 o 
   1   8  20       32.47       33.05      6.81 o 
   1   0  21      674.50      640.56     14.59 o 
   2   0  21       18.67       30.92      5.71 o 
   3   0  21       27.04       38.69      6.31 o 
   4   0  21        4.23        5.13      5.71 o 
  -4   1  21        9.58       11.38      7.10 o 
  -3   1  21       46.32       51.76      5.34 o 
  -2   1  21       92.72       90.18      6.44 o 
  -1   1  21       64.85       65.94      4.92 o 
   0   1  21      589.76      566.65     12.25 o 
   1   1  21       64.97       68.75      5.51 o 
   2   1  21       92.81       98.67      7.33 o 
   3   1  21       46.37       58.61      7.15 o 
   4   1  21        9.65       21.20      6.05 o 
  -4   2  21       27.21       43.69     10.23 o 
  -3   2  21       10.93       15.13      4.79 o 
  -2   2  21       34.51       46.71      5.03 o 
  -1   2  21       25.54       31.18      3.61 o 
   0   2  21      612.56      557.22     18.96 o 
   1   2  21       25.57       37.36      5.52 o 
   2   2  21       34.63       40.26      6.45 o 
   3   2  21       10.88       21.42      5.53 o 
   4   2  21       27.16       29.92      9.70 o 
  -3   3  21       35.72       37.26      6.85 o 
  -2   3  21        4.46        9.82      3.86 o 
  -1   3  21       76.51       78.57      5.34 o 
   0   3  21       69.67       59.30      5.44 o 
   1   3  21       76.28       69.45      7.54 o 
   2   3  21        4.48       10.82      4.85 o 
   3   3  21       35.73       28.92      6.59 o 
  -3   4  21       41.51       50.69      6.48 o 
  -2   4  21        7.03       17.00      4.45 o 
  -1   4  21        1.11       11.74      4.00 o 
   0   4  21        3.50       11.45      3.89 o 
   1   4  21        1.09        2.91      4.36 o 
   2   4  21        7.09        5.39      4.49 o 
   3   4  21       41.59       47.33      7.18 o 
  -3   5  21       11.71       14.14      5.41 o 
  -2   5  21       12.54       18.06      4.17 o 
  -1   5  21        6.49       19.87      5.25 o 
   0   5  21        1.54        7.57      4.71 o 
   1   5  21        6.52       20.88      5.31 o 
   2   5  21       12.54       28.24      6.24 o 
   3   5  21       11.69       15.35      5.79 o 
  -2   6  21       18.01       21.02      4.35 o 
  -1   6  21       11.22       28.99      6.65 o 
   0   6  21       30.33       34.49      7.24 o 
   1   6  21       11.18       20.67      5.26 o 
   2   6  21       17.96       32.74      6.40 o 
  -1   7  21        7.81       13.10      5.28 o 
   0   7  21        0.00        7.36      5.01 o 
   1   7  21        7.78       12.63      5.32 o 
   0   0  22      260.07      284.52     14.49 o 
   1   0  22        7.04       14.52      5.62 o 
   2   0  22        9.88       13.73      3.87 o 
   3   0  22       15.32       35.98      6.35 o 
  -3   1  22       13.54       17.96      5.42 o 
  -2   1  22       19.23       20.42      4.11 o 
  -1   1  22       13.34       15.23      3.49 o 
   0   1  22        2.42       13.33      3.43 o 
   1   1  22       13.35       16.02      3.74 o 
   2   1  22       19.28       17.07      5.35 o 
   3   1  22       13.45       29.00      6.05 o 
  -3   2  22       71.85       72.86      8.08 o 
  -2   2  22        4.62        4.73      3.47 o 
  -1   2  22       14.45       19.41      3.74 o 
   0   2  22      245.81      250.73      9.87 o 
   1   2  22       14.47       20.22      5.34 o 
   2   2  22        4.63        6.88      4.63 o 
   3   2  22       71.76       78.79      8.47 o 
  -3   3  22        9.35       16.65      5.32 o 
  -2   3  22       48.78       62.87      7.17 o 
  -1   3  22        0.88       10.22      3.62 o 
   0   3  22       40.04       61.56      6.07 o 
   1   3  22        0.88       -0.20      4.35 o 
   2   3  22       48.79       55.39      7.15 o 
   3   3  22        9.31       28.29      6.01 o 
  -2   4  22        3.49       14.16      4.28 o 
  -1   4  22       12.16       22.42      5.21 o 
   0   4  22        0.13        9.97      4.61 o 
   1   4  22       12.13       22.86      5.68 o 
   2   4  22        3.50        4.76      4.68 o 
  -2   5  22       13.52       23.71      5.65 o 
  -1   5  22        4.02       18.33      5.06 o 
   0   5  22        0.02        8.93      4.68 o 
   1   5  22        4.01       20.60      5.17 o 
   2   5  22       13.54       27.86      6.13 o 
  -1   6  22        1.14       12.99      5.50 o 
   0   6  22       40.85       48.91      7.01 o 
   1   6  22        1.13        6.92      4.98 o 
   1   0  23      264.78      263.91     10.43 o 
   2   0  23        5.00        9.88      4.27 o 
   3   0  23        2.27       10.05      6.59 o 
  -2   1  23       13.83       19.11      4.72 o 
  -1   1  23       69.27       74.29      5.90 o 
   0   1  23       86.95       98.88      7.22 o 
   1   1  23       69.32       70.50      5.83 o 
   2   1  23       13.85       13.93      6.93 o 
  -2   2  23       39.33       45.00      5.14 o 
  -1   2  23       10.60       14.71      3.63 o 
   0   2  23       85.76      109.16      7.04 o 
   1   2  23       10.64       15.77      4.22 o 
   2   2  23       39.40       44.07      6.64 o 
  -2   3  23       25.32       29.48      5.99 o 
  -1   3  23       82.90       77.85      6.78 o 
   0   3  23        2.39       11.23      4.50 o 
   1   3  23       82.84       88.96     11.71 o 
   2   3  23       25.31       19.70      7.04 o 
  -2   4  23       22.72       43.30      7.48 o 
  -1   4  23       34.63       37.90      6.17 o 
   0   4  23       29.85       44.02      6.28 o 
   1   4  23       34.69       23.64      9.11 o 
   2   4  23       22.69       20.52      9.66 o 
  -1   5  23       14.23       21.45      5.49 o 
   0   5  23        0.93        6.59      5.77 o 
   1   5  23       14.25       29.36      5.85 o 
   0   0  24      215.60      211.40     16.99 o 
   1   0  24        5.72       13.83      4.49 o 
   2   0  24        5.28        6.50      5.00 o 
  -2   1  24       11.38       16.50      4.44 o 
  -1   1  24        8.65       19.40      8.18 o 
   0   1  24      137.12      135.95      8.71 o 
   1   1  24        8.59       19.92      4.67 o 
   2   1  24       11.39        8.24      5.47 o 
  -1   2  24        4.38       16.95      5.71 o 
   0   2  24       23.73       36.40     10.46 o 
   1   2  24        4.33        2.64      6.24 o 
  -1   3  24       84.40       82.11      7.15 o 
   0   3  24      138.37      155.81      9.52 o 
   1   3  24       84.41      101.06      9.20 o 
   0   4  24      106.64      104.97      9.29 o 
                                                 
